# Supplementary material for: Performance and feasibility of reactive surveillance and response strategies for malaria elimination in Vietnam: a mixed-methods study
Source: Malar J. 2023 Aug 7;22:229. doi: 10.1186/s12936-023-04660-w (PMC10405448; doi:10.1186/s12936-023-04660-w)
Supplement: Supplementary file 2 — Additional file 2: Secondary dataset of NIMPE downloaded on 18.3.2022 for analysis. [file 12936_2023_4660_MOESM2_ESM.csv]

uID	Name_pt	ID_National	DOB_pt	YOB	age	gender_pt	pregnant	village_pt	commune_pt	district_pt	province_pt	loc_res_work	occu_pt	occugroup	delay_days	symptom	severe_malaria	fever	chill	sweat	other	inf_home	inf_field	inf_forest	inf_border	inf_othersite	inf_othersite_names	gps	m_endemic	year_test	date_test	date_result	time_date_result	date_report	time_date_report	timely_reporting	mp_species	mp_species1	DOT	fever_family	fever_around_home	date_classification	time_date_classification	case_classification	m_import	m_import_detail	past_history	past_malaria	past_malaria_time
OldSYS_1	These variables are purposely deleted in the submission to the journal because they contain personal identifiers.			1987	29	Male	Not relevant	street 6	Hai Riêng town	Sông Hinh	Phú Yên	Same	Farmer	Farm	0			N/A	N/A	N/A	n/a	n/a	n/a	n/a	n/a	n/a	n/a	n/a	N/A	2016	06-Dec-16	06-Dec-16		10-Apr-17			P.falciparum							Case classsification NOT performed	n/a	n/a	1		.
OldSYS_2				1964	52	Male	Not relevant	phú an	Ia Le	Chư Pưh	Gia Lai	Same	Farmer	Farm				Yes	Yes	Yes	headaches	no	no	no	no	no			N/A	2016	09-Dec-16	09-Dec-16		10-May-17			P.falciparum			No	No			Indigenous malaria case	Indigenous		1
OldSYS_3				1995	21	Female	No	mang xà ruông	Sơn Tinh	Sơn Tây town	Quảng Ngãi	Same	Farmer	Farm	5			Yes			tired, poor eating	yes							N/A	2016	14-Dec-16	14-Dec-16		05-Sep-17			P.vivax			No	No			Indigenous malaria case	Indigenous		0	no
OldSYS_4				1992	24	Female	No	trà linh	Trà Lãnh	Tây Trà	Quảng Ngãi	Same	Farmer	Farm	5			Yes				yes							N/A	2016	14-Dec-16	14-Dec-16		18-May-17			P.vivax			No	No			Indigenous malaria case	Indigenous		0	no
OldSYS_5				1986	30	Male	Not relevant	mang tà bề	Sơn Bua	Sơn Tây town	Quảng Ngãi	Same	Farmer	Farm	3			Yes	Yes	Yes	poor eating		yes		no	no			N/A	2016	16-Dec-16	16-Dec-16		05-Sep-17			P.vivax		No	No	No			Indigenous malaria case	Indigenous		0	no
OldSYS_6				1989	27	Male	Not relevant	huy ba	Ba Thành	Ba Tơ	Quảng Ngãi	Same	Farmer	Farm	5			Yes	No	No		no	yes	no	no	no			N/A	2016	19-Dec-16	19-Dec-16		19-Dec-16			P.vivax			No	No			Indigenous malaria case	Indigenous		0	no
OldSYS_7				1988	28	Male	Not relevant	3	Hàm Cần	Hàm Thuận Nam	Bình Thuận	Same	Other	Others	28			N/A	N/A	N/A	n/a	n/a	n/a	n/a	n/a	n/a	n/a	n/a	N/A	2016	20-Dec-16	20-Dec-16					P.vivax							Case classsification NOT performed	n/a	n/a	1		.
OldSYS_8				1960	56	Male	Not relevant	3	La Dạ	Hàm Thuận Bắc	Bình Thuận	Same	Farmer	Farm	23			N/A	N/A	N/A	n/a	n/a	n/a	n/a	n/a	n/a	n/a	n/a	N/A	2016	21-Dec-16	21-Dec-16		12-Jan-17			P.vivax							Case classsification NOT performed	n/a	n/a	1		.
OldSYS_9				1981	35	Male	Not relevant	suối cối 2	Xuân Quang 1	Đồng Xuân	Phú Yên	Same	Farmer	Farm	4			Yes	Yes	Yes	tired, cough, sore throat	no	yes	no	no	no			N/A	2016	30-Dec-16	30-Dec-16		07-Sep-17			P.vivax			No	No			Indigenous malaria case	Indigenous		1
OldSYS_10				1971	45	Male	Not relevant	tiến thắng	Gia Viễn	Cát Tiên	Lâm Đồng	Not same	Field farmer	Forest field	4			Yes	Yes	No	headaches	no	yes	no	no	no	Đồng Phú - Bình phước		Yes	2016	30-Dec-16	30-Dec-16		04-Jan-17			P.vivax			No	No			Provincial imported	Province		1
OldSYS_11				1984	32	Male	Not relevant	6	Ia Le	Chư Pưh	Gia Lai	Same	Farmer	Farm				Yes	Yes	Yes	headaches	no	no	no	no	no			N/A	2016	30-Dec-16	30-Dec-16		10-May-17			P.falciparum			No	No			Indigenous malaria case	Indigenous		1
OldSYS_12				2007	9	Female	No	bon philte	Đắk Ngo	Tuy Đức	Đắk Nông	Same	Student	Students	27			N/A	N/A	N/A	n/a	n/a	n/a	n/a	n/a	n/a	n/a	n/a	N/A	2016	30-Dec-16	30-Dec-16		04-Jan-17			P.vivax							Case classsification NOT performed	n/a	n/a	1		.
OldSYS_13				1975	42	Male	Not relevant	thanh bình	Thanh Bình town	Bù Đốp	Bình Phước	Same	Worker	Worker	20			N/A	N/A	N/A	n/a	n/a	n/a	n/a	n/a	n/a	n/a	n/a	N/A	2017	01-Jan-17	01-Jan-17		13-Feb-17			P.falciparum							Case classsification NOT performed	n/a	n/a	1		.
OldSYS_14				1985	32	Female	No	hamlet 2	Đồng Tiến	Đồng Phú	Bình Phước	Same	Farmer	Farm	26			N/A	N/A	N/A	n/a	n/a	n/a	n/a	n/a	n/a	n/a	n/a	N/A	2017	01-Jan-17	01-Jan-17		27-Feb-17			Mixed							Case classsification NOT performed	n/a	n/a	1		.
OldSYS_15				1971	46	Male	Not relevant	phú hóa	Phú thủy	Lệ Thủy	Quảng Bình	Same	Logging worker	Others				Yes	Yes	No		yes	no	no	no	no			Yes	2017	03-Jan-17	03-Jan-17		03-Jan-17			P.falciparum			No	Yes			District imported	District		1
OldSYS_16				1999	18	Male	Not relevant	tân hải	Phước Tân	Sơn Hòa	Phú Yên	Same	Farmer	Farm	3			Yes	No	No	headaches, dizzy	no	no	yes	no	yes	Đăk Lăk		Yes	2017	03-Jan-17	03-Jan-17		18-Jan-17			P.vivax			No	No			Provincial imported	Province		1
OldSYS_17				1973	44	Male	Not relevant	Bình Tây	Hưng Chiến ward	Bình Long town	Bình Phước	Same	Farmer	Farm	28			N/A	N/A	N/A	n/a	n/a	n/a	n/a	n/a	n/a	n/a	n/a	N/A	2017	03-Jan-17	04-Jan-17		04-Jan-17			P.falciparum							Case classsification NOT performed	n/a	n/a	1		.
OldSYS_18				1989	28	Male	Not relevant	hamlet 4	Suối Ngô	Tân Châu	Tây Ninh	Same	Worker	Worker	28			N/A	N/A	N/A	n/a	n/a	n/a	n/a	n/a	n/a	n/a	n/a	N/A	2017	04-Jan-17	04-Jan-17		12-Apr-17			P.falciparum							Case classsification NOT performed	n/a	n/a	1		.
OldSYS_19				1996	21	Male	Not relevant	dày	Chấn Thịnh	Văn Chấn	Yên Bái	Not same	Driver	Others	2			Yes	Yes	No	no	no	no	no	no	no			Yes	2017	04-Jan-17	04-Jan-17		04-Jan-17			P.falciparum			No	No			Overseas imported	Africa		1		no
OldSYS_20				1995	22	Male	Not relevant	1	Đoàn kết ward	Ayun Pa town	Gia Lai	Not same	Farmer	Farm	3			Yes	Yes	Yes		no	no	yes	no	no			N/A	2017	04-Jan-17	04-Jan-17		10-May-17			P.vivax			No	No			District imported	District		1
OldSYS_21				1959	58	Female	No	phước tân	Bình Tân	Phú Riềng	Bình Phước	Same	Farmer	Farm	27			N/A	N/A	N/A	n/a	n/a	n/a	n/a	n/a	n/a	n/a	n/a	N/A	2017	04-Jan-17	04-Jan-17		13-Feb-17			P.falciparum							Case classsification NOT performed	n/a	n/a	1		.
OldSYS_22				1970	47	Male	Not relevant	thuận hà	Thuận Đức	Đồng Hới	Quảng Bình	Not same			25			Yes	Yes	Yes		no	no	no	no	no			N/A	2017	06-Jan-17	06-Jan-17		06-Jan-17			P.vivax			No	No			Indigenous malaria case	Indigenous		1
OldSYS_23				2001	16	Male	Not relevant	la trọng 2	Trọng Hóa	Minh Hóa	Quảng Bình	Same	Forest goer	Forest field	3			Yes	Yes	Yes		no	no	no	yes	no	Lào		Yes	2017	06-Jan-17	06-Jan-17		06-Jan-17			P.vivax			No	No			Overseas imported	Laos		1
OldSYS_24				1994	23	Male	Not relevant	group 1	Cổ Đạn	Nghi Xuân	Hà Tĩnh	Not same	Freelancer	Others	5			Yes	Yes	Yes		no	no	no	no	yes	Angola, Africa		Yes	2017	06-Jan-17	06-Jan-17		07-Jan-17			P.falciparum			No	No			Overseas imported	Africa		1
OldSYS_25				1969	48	Male	Not relevant		Phong thủy	Lệ Thủy	Quảng Bình	Not same						Yes	No	No		no	no	no	no	no			N/A	2017	07-Jan-17	07-Jan-17		07-Jan-17			P.falciparum							Indigenous malaria case	Indigenous		1
OldSYS_26				1999	18	Male	Not relevant	unidentified	Tân Hòa	Đồng Phú	Bình Phước	Same	Worker	Worker	28			N/A	N/A	N/A	n/a	n/a	n/a	n/a	n/a	n/a	n/a	n/a	N/A	2017	07-Jan-17	07-Jan-17		13-Feb-17			P.falciparum							Case classsification NOT performed	n/a	n/a	1		.
OldSYS_27				2016	1	Male	Not relevant	xung	Thanh	Hướng Hóa	Quảng Trị	Same	Student	Students				No											N/A	2017	07-Jan-17	07-Jan-17		07-Jan-17			P.falciparum							Indigenous malaria case	Indigenous		1
OldSYS_28				2016	1	Female	No	tà nua cô	Thanh	Hướng Hóa	Quảng Trị	Same	Field farmer	Forest field				No											N/A	2017	07-Jan-17	07-Jan-17		07-Jan-17			P.falciparum							Overseas imported	Laos		1
OldSYS_29				2012	5	Male	Not relevant	sró	Sơ Ró	Kông Chro	Gia Lai	Same	Children	Children	2			Yes	No	No		no	yes	no	no	no			Yes	2017	08-Jan-17	08-Jan-17		10-May-17			P.vivax			No	No			Indigenous malaria case	Indigenous		1
OldSYS_30				1996	21	Female	No	nước ui	Ba Vì	Ba Tơ	Quảng Ngãi	Same	Farmer	Farm	2			Yes	Yes	Yes			yes				làm Bình Định 2 ngày chuyển Gia Lai về		N/A	2017	08-Jan-17	08-Jan-17		08-Apr-17			P.falciparum							Provincial imported	Province		0	no
OldSYS_31				2000	17	Male	Not relevant	đăkrơgia	Đăk Trăm	Đăk Tô	Kon Tum	Not same						No											N/A	2017	09-Jan-17	09-Jan-17		09-Jan-17			P.falciparum							Indigenous malaria case	Indigenous		1
OldSYS_32				1991	26	Male	Not relevant	đăkrơgia	Đăk Trăm	Đăk Tô	Kon Tum	Same						No											N/A	2017	09-Jan-17	09-Jan-17		11-Jan-17			P.vivax							Indigenous malaria case	Indigenous		1
OldSYS_33				2016	1	Male	Not relevant	la tó	Húc Nghì	Đakrông	Quảng Trị	Same	Field farmer	Forest field				No											N/A	2017	09-Jan-17	09-Jan-17		09-Jan-17			P.vivax							Commune imported	Commune		1
OldSYS_34				2016	1	Male	Not relevant	la tó	Hướng Linh	Hướng Hóa	Quảng Trị	Same	Field farmer	Forest field				No											N/A	2017	09-Jan-17	09-Jan-17		09-Jan-17			P.vivax							Commune imported	Commune		1
OldSYS_35				2000	17	Male	Not relevant	gòi re	Ba Xa	Ba Tơ	Quảng Ngãi	Same	Farmer	Farm	3			Yes	Yes	Yes		no	yes	no	no	no			N/A	2017	09-Jan-17	09-Jan-17		09-Jan-17			P.vivax			No	No			Provincial imported	Province		1
OldSYS_36				1977	40	Male	Not relevant	thuận hòa	Thuận Đức	Đồng Hới	Quảng Bình	Same						Yes	Yes	Yes		no	no	no	no	no			N/A	2017	10-Jan-17	10-Jan-17		10-Jan-17			P.vivax			No	No			Indigenous malaria case	Indigenous		1
OldSYS_37				1965	52	Female	No		Ngân thủy	Lệ Thủy	Quảng Bình	Same						Yes	Yes	Yes		no	no	no	no	no			N/A	2017	10-Jan-17	10-Jan-17		10-Jan-17			P.falciparum			No	No			Indigenous malaria case	Indigenous		1
OldSYS_38				1996	21	Male	Not relevant	tà gầm	Sơn Kỳ	Sơn Hà	Quảng Ngãi	Same	Farmer	Farm	5			Yes	Yes	Yes							làm ăn ở KonTum giáp Campuchia về		N/A	2017	10-Jan-17	10-Jan-17		10-Nov-17			P.falciparum		Yes	No	No			Overseas imported	Cambodia		0	no
OldSYS_39				1986	31	Male	Not relevant	hamlet 4	Minh Lập	Chơn Thành	Bình Phước	Same	Farmer	Farm	24			N/A	N/A	N/A	n/a	n/a	n/a	n/a	n/a	n/a	n/a	n/a	N/A	2017	10-Jan-17	10-Jan-17		13-Feb-17			P.falciparum							Case classsification NOT performed	n/a	n/a	1		.
OldSYS_40				2010	7	Female	No		Ngân thủy	Lệ Thủy	Quảng Bình	Same						Yes	Yes	Yes		yes	no	no	no	no			N/A	2017	11-Jan-17	11-Jan-17		11-Jan-17			P.falciparum			No	No			Indigenous malaria case	Indigenous		1
OldSYS_41				1963	54	Male	Not relevant	thuận hà	Thuận Đức	Đồng Hới	Quảng Bình	Not same						Yes	Yes	Yes		no	no	no	no	no			N/A	2017	11-Jan-17	11-Jan-17		11-Jan-17			P.falciparum			No	No			Indigenous malaria case	Indigenous		1
OldSYS_42				1979	38	Male	Not relevant	trung dõng 3	Vạn Bình	Vạn Ninh	Khánh Hòa	Not same	Forest goer	Forest goers	17			Yes	Yes	Yes		no	yes	no	no	no			N/A	2017	12-Jan-17	12-Jan-17		12-Jan-17			P.falciparum			No	No			District imported	District		1		3/11/2017
OldSYS_43				1984	33	Male	Not relevant			Thành phố buôn ma thuột	ĐẮK LẮK	Not same	Forest goer	Forest goers	2			Yes	Yes	Yes		no	no	yes	no	yes			Yes	2017	13-Jan-17	13-Jan-17		09-Nov-17			P.falciparum			No	No			Overseas imported	Cambodia		1
OldSYS_44				1973	44	Male	Not relevant	thiên an	Ia Blứ	Chư Pưh	Gia Lai	Same	Farmer	Farm				Yes	Yes	Yes	headaches	yes	no	no	no	no			N/A	2017	13-Jan-17	13-Jan-17		10-May-17			P.vivax			No	No			Indigenous malaria case	Indigenous		1
OldSYS_45				2001	16	Female	No	phú nghĩa	Phú Nghĩa	Bù Gia Mập	Bình Phước	Same	Farmer	Farm	25			N/A	N/A	N/A	n/a	n/a	n/a	n/a	n/a	n/a	n/a	n/a	N/A	2017	13-Jan-17	13-Jan-17		15-Feb-17			P.falciparum							Case classsification NOT performed	n/a	n/a	1		.
OldSYS_46				1971	46	Male	Not relevant	Côm group	Lạc Thịnh	Yên Thủy	Hòa Bình	Same	Farmer	Farm	23			N/A	N/A	N/A	n/a	n/a	n/a	n/a	n/a	n/a	n/a	n/a	N/A	2017	14-Jan-17	14-Jan-17		18-Jan-17			P.vivax							Case classsification NOT performed	n/a	n/a	1		.
OldSYS_47				1989	28	Male	Not relevant	toát village	Ia Rsươm	Krông Pa	Gia Lai	Same	Farmer	Farm	5			Yes	Yes	Yes	headaches	no	no	yes	no	no			Yes	2017	15-Jan-17	15-Jan-17		15-Jan-17			P.falciparum			No	No			Indigenous malaria case	Indigenous		1		2014
OldSYS_48				1954	63	Female	No	suối cá	Khánh Trung	Khánh Vĩnh	Khánh Hòa	Same	Field farmer	Forest field	4			Yes	No	No		no	no	no	no	no			Yes	2017	15-Jan-17	15-Jan-17		22-Nov-17			P.vivax			No	No			Indigenous malaria case	Indigenous		1		long time, don’t remember
OldSYS_49				1998	19	Male	Not relevant	hamlet 5	Minh Lập	Chơn Thành	Bình Phước	Same	Farmer	Farm	26			N/A	N/A	N/A	n/a	n/a	n/a	n/a	n/a	n/a	n/a	n/a	N/A	2017	15-Jan-17	15-Jan-17		13-Feb-17			P.vivax							Case classsification NOT performed	n/a	n/a	1		.
OldSYS_50				1981	36	Male	Not relevant	hamlet 2	Suối Ngô	Tân Châu	Tây Ninh	Same	Worker	Worker	25			N/A	N/A	N/A	n/a	n/a	n/a	n/a	n/a	n/a	n/a	n/a	N/A	2017	16-Jan-17	16-Jan-17		12-Apr-17			P.falciparum							Case classsification NOT performed	n/a	n/a	1		.
OldSYS_51				1972	45	Female	No	1	La Dạ	Hàm Thuận Bắc	Bình Thuận	Same	Field farmer	Forest field	3			Yes	Yes	Yes		no	yes	no	no	no			Yes	2017	16-Jan-17	16-Jan-17		17-Jan-17			P.vivax			No	Yes			Indigenous malaria case	Indigenous		1
OldSYS_52				1971	46	Male	Not relevant	côm	Lạc Thịnh	Yên Thủy	Hòa Bình	Same	Farmer	Farm	10			Yes	Yes	Yes	headaches, pain in the joints of hands and feet	yes	no	no	no	no			N/A	2017	16-Jan-17	16-Jan-17		30-Nov-17			P.vivax			No	No			Indigenous malaria case	Indigenous		1
OldSYS_53				1985	32	Male	Not relevant	area 1	hoàng Xá	Thanh thủy	Phú Thọ	Not same	Freelancer	Others	2			Yes	Yes	Yes	headaches, muscle pain, thirsty	no	yes	no	no	no			Yes	2017	17-Jan-17	17-Jan-17		06-Feb-17			P.falciparum							Provincial imported	Province	Gia Lai	1
OldSYS_54				1991	26	Male	Not relevant	7	Ia Tơi	Ia H'Drai	Kon Tum	Same						No											N/A	2017	19-Jan-17	19-Jan-17		19-Jan-17			P.falciparum							Indigenous malaria case	Indigenous		1
OldSYS_55				2001	16	Male	Not relevant	la trọng 2	Trọng Hóa	Minh Hóa	Quảng Bình	Same	Field farmer	Forest field	3			Yes	Yes	Yes		no	no	no	yes	no	Lào		Yes	2017	19-Jan-17	19-Jan-17		19-Jan-17			P.vivax			No	No			Overseas imported	Laos		1
OldSYS_56				2011	6	Female	No	5	Bù Gia Mập	Bù Gia Mập	Bình Phước	Same	Student	Students	26			N/A	N/A	N/A	n/a	n/a	n/a	n/a	n/a	n/a	n/a	n/a	N/A	2017	19-Jan-17	19-Jan-17		14-Feb-17			P.falciparum							Case classsification NOT performed	n/a	n/a	1		.
mẹ: thị khiêu - không có điện thoại				1	Old system	1
OldSYS_57				1978	39	Male	Not relevant	ia mung	Ia Dom	Ia H'Drai	Kon Tum	Same						No											N/A	2017	20-Jan-17	20-Jan-17		20-Jan-17			P.vivax							Indigenous malaria case	Indigenous		1
OldSYS_58				1995	22	Male	Not relevant	ka o	Trọng Hóa	Minh Hóa	Quảng Bình	Same	Field farmer	Forest field	3			Yes	Yes	Yes		no	yes	no	no	no	Lào		Yes	2017	22-Jan-17	22-Jan-17		22-Jan-17			P.vivax			No				Overseas imported	Laos		1
OldSYS_59				1995	22	Male	Not relevant	la trọng 2	Trọng Hóa	Minh Hóa	Quảng Bình	Same	Field farmer	Forest field	3			Yes	Yes	Yes		no	no	no	yes	no	lào		Yes	2017	22-Jan-17	22-Jan-17		23-Jan-17			P.vivax			No	No			Overseas imported	Laos		1
OldSYS_60				2006	11	Female	No	Làng Gút	Krong	Kbang	Gia Lai	Same	Children	Children	7			Yes	No	Yes		no	yes	no	no	no			Yes	2017	22-Jan-17	22-Jan-17		10-May-17			P.falciparum			No	No			Indigenous malaria case	Indigenous		1
OldSYS_61				1963	54	Male	Not relevant	phước mỹ group	Phú Thứ town	Tây Hòa	Phú Yên	Same	Farmer	Farm	2			Yes	Yes	Yes	headaches	no	yes	no	no	no			N/A	2017	23-Jan-17	23-Jan-17		23-Jan-17			P.vivax			No	No			Indigenous malaria case	Indigenous		1		2005
OldSYS_62				1970	47	Male	Not relevant	dên dên hamlet	Tân Phú ward	Thành phố Đồng Xoài	Bình Phước	Same	Farmer	Farm	28			N/A	N/A	N/A	n/a	n/a	n/a	n/a	n/a	n/a	n/a	n/a	N/A	2017	23-Jan-17	23-Jan-17		15-Feb-17			P.falciparum							Case classsification NOT performed	n/a	n/a	1		.
OldSYS_63				1960	57	Female	No	phú lâm 4	Phú Sơn	Tân Phú	Đồng Nai	Not same	Field farmer	Forest field				Yes	Yes	Yes	headaches	no	yes	no	no	no	ĐăkNông		Yes	2017	24-Jan-17	24-Jan-17		03-Feb-17			P.falciparum			No	No			Provincial imported	Province		1
OldSYS_64				1987	30	Male	Not relevant	minh tân bắc	Đức Minh	Mộ Đức	Quảng Ngãi	Not same	general worker	Others	5			Yes		Yes	tired		yes						N/A	2017	25-Jan-17	25-Jan-17		05-Oct-17			P.vivax			No	No			Provincial imported	Province		0	no
OldSYS_65				1969	48	Male	Not relevant	diễn khánh	hòai Đức	hòai Nhơn	Bình Định	Not same	Logging worker	Others	4			Yes	Yes	Yes		no	no	yes	no	no	Cambodia		Yes	2017	26-Jan-17	26-Jan-17		27-Jan-17			P.falciparum			No	No			Overseas imported	Cambodia		1
OldSYS_66				1991	26	Male	Not relevant	group 15	Diễn Xoài	Diễn Châu	Nghệ An	Same	Freelancer	Others				No											N/A	2017	26-Jan-17	26-Jan-17		26-Jan-17			P.falciparum							Indigenous malaria case	Indigenous		1
OldSYS_67				1991	26	Male	Not relevant	group 15	Diễn Đoài	Diễn Châu	Nghệ An	Not same	Freelancer	Others	10			Yes	Yes	Yes	vomit, cough	no	no	no	yes	no	Nigieria, Africa		Yes	2017	26-Jan-17	26-Jan-17		26-Jan-17			P.falciparum			No	No			Overseas imported	Africa		1
OldSYS_68				1987	30	Male	Not relevant	Minh Tân Bắc	Đức Minh	Mộ Đức	Quảng Ngãi	Same	Farmer	Farm	29			N/A	N/A	N/A	n/a	n/a	n/a	n/a	n/a	n/a	n/a	n/a	N/A	2017	26-Jan-17	26-Jan-17		03-Feb-17			P.vivax							Case classsification NOT performed	n/a	n/a	1		.
OldSYS_69				1963	54	Male	Not relevant	PHONG THẠNH	Tuy Phước town	Tuy Phước	Bình Định	Same	Farmer	Farm	28			N/A	N/A	N/A	n/a	n/a	n/a	n/a	n/a	n/a	n/a	n/a	N/A	2017	28-Jan-17	02-Feb-17		16-Feb-17			P.vivax							Case classsification NOT performed	n/a	n/a	1		.
OldSYS_70				1986	31	Male	Not relevant	1	Tiên hoàng	Cát Tiên	Lâm Đồng	Same	Field farmer	Forest field	2			Yes	Yes	Yes	headaches	no	yes	no	no	no			Yes	2017	29-Jan-17	29-Jan-17		02-Feb-17			P.vivax			No	No			Indigenous malaria case	Indigenous		1
OldSYS_71				1984	33	Female	No	Tân Long	Tân Long	Phú Giáo	Bình Dương	Same	Worker	Worker	0			N/A	N/A	N/A	n/a	n/a	n/a	n/a	n/a	n/a	n/a	n/a	N/A	2017	30-Jan-17	01-Feb-17		17-Jul-17			P.falciparum							Case classsification NOT performed	n/a	n/a	1		.
OldSYS_72				1981	36	Male	Not relevant		YÊN PHONG	YÊN MÔ	NINH BÌNH	Not same	Freelancer	Others	29			Yes	Yes	Yes	headaches	no	no	no	yes	no			Yes	2017	30-Jan-17	30-Jan-17		20-Nov-17			P.falciparum			No	No			Overseas imported	Malaysia	Malaysia	1
OldSYS_73				1976	41	Male	Not relevant	yang bông village	Krông Na	Buôn Đôn	ĐẮK LẮK	Same	Farmer	Farm	3			Yes	Yes	Yes	headaches, sore throat	no	yes	no	no	no			Yes	2017	31-Oct-17	31-Oct-17		04-Nov-17			P.vivax			No	No			Indigenous malaria case	Indigenous		1		2012
OldSYS_74				1967	50	Male	Not relevant	4	Đồng Kho	Tánh Linh	Bình Thuận	Same	Farmer	Farm	25			N/A	N/A	N/A	n/a	n/a	n/a	n/a	n/a	n/a	n/a	n/a	N/A	2017	31-Jan-17	02-Feb-17		28-Sep-17			P.falciparum							Case classsification NOT performed	n/a	n/a	1		.
OldSYS_75				2015	2	Male	Not relevant	quảng nông	Đăk Nông	Ngọc Hồi	Kon Tum	Same						No											N/A	2017	01-Feb-17	01-Feb-17		01-Feb-17			P.vivax							Indigenous malaria case	Indigenous		1
OldSYS_76				1983	34	Male	Not relevant	1	An Ninh Tây	Tuy An	Phú Yên	Same	Farmer	Farm	3			Yes	Yes	Yes		no	no	yes	no	no	Đăk Lăk		Yes	2017	01-Feb-17	01-Feb-17		12-Feb-17			P.falciparum			No	No			Provincial imported	Province		1
OldSYS_77				1987	30	Male	Not relevant	3	Hàm Đức	Hàm Thuận Bắc	Bình Thuận	Same	Farmer	Farm	2			Yes	Yes	Yes	headaches, tired	no	yes	no	no	no			Yes	2017	01-Feb-17	01-Feb-17		02-Feb-17			P.vivax			No	Yes			Indigenous malaria case	Indigenous		1
OldSYS_78
			2004	13	Male	Not relevant	ma lâm	Phước Tân	Bác Ái	Ninh Thuận	Same	Farmer	Others	2			Yes	Yes	Yes		no	yes	no	no	no			Yes	2017	01-Feb-17	01-Feb-17		20-Nov-17			P.falciparum			No	No			Indigenous malaria case	Indigenous		1			No
OldSYS_79				2012	5	Female	No	mít jép	Ia O	Ia Grai	Gia Lai	Same	Children	Children	3			Yes	Yes	Yes		no	yes	no	no	no			Yes	2017	02-Feb-17	02-Feb-17		09-Nov-17			P.vivax			No	No			Indigenous malaria case	Indigenous		1
OldSYS_80				1963	54	Male	Not relevant	phong thạnh	Tuy Phước town	Tuy Phước	Bình Định	Not same	Logging worker	Others	2			Yes	Yes	Yes		no	no	yes	no	no	Gia lai		Yes	2017	02-Feb-17	02-Feb-17		28-Feb-17			P.vivax			No	No			Provincial imported	Province		1
OldSYS_81				1979	38	Male	Not relevant	group 8, hòa sơn	Bình Tường	Tây Sơn	Bình Định	Not same	Field farmer	Forest field	14			Yes	Yes	Yes		no	no	no	no	no	An Khê, Gia Lai		Yes	2017	02-Feb-17	02-Feb-17		28-Feb-17			P.vivax			No	No			Provincial imported	Province		1
OldSYS_82				1967	50	Male	Not relevant	4	Đồng Kho	Tánh Linh	Bình Thuận	Same	Forest goer	Forest goers	2			Yes	No	No		no	no	yes	no	no			Yes	2017	02-Feb-17	02-Feb-17		03-Feb-17			P.falciparum			No	No			Indigenous malaria case	Indigenous		1
OldSYS_83				1980	37	Male	Not relevant	bến rộng	Thạnh Đức	Gò Dầu	Tây Ninh	Same	Worker	Worker	28			N/A	N/A	N/A	n/a	n/a	n/a	n/a	n/a	n/a	n/a	n/a	N/A	2017	03-Feb-17	03-Feb-17		12-Apr-17			P.vivax							Case classsification NOT performed	n/a	n/a	1		.
OldSYS_84				1973	44	Female	No	1	La Dạ	Hàm Thuận Bắc	Bình Thuận	Same	Field farmer	Forest field	5			Yes	Yes	Yes		no	yes	no	no	no			Yes	2017	04-Feb-17	04-Feb-17		06-Feb-17			P.vivax			No	Yes			Indigenous malaria case	Indigenous		1
OldSYS_85				1959	58	Female	No	phước tân	Bình Tân	Phú Riềng	Bình Phước	Same	Farmer	Farm	29			N/A	N/A	N/A	n/a	n/a	n/a	n/a	n/a	n/a	n/a	n/a	N/A	2017	04-Feb-17	04-Feb-17		05-Mar-17			P.falciparum							Case classsification NOT performed	n/a	n/a	1		.
OldSYS_86				2000	17	Male	Not relevant	9	Sông Bờ ward	Ayun Pa town	Gia Lai	Not same	Farmer	Farm	2			Yes	Yes	Yes		no	no	yes	no	no			N/A	2017	05-Feb-17	05-Feb-17		10-May-17			P.vivax			No	No			District imported	District		1
OldSYS_87				1982	35	Male	Not relevant	tân điền	Phan Điền	Bắc Bình	Bình Thuận	Same	Employee	Others	4			Yes	No	Yes	headaches	yes	no	no	no	no			Yes	2017	06-Feb-17	06-Feb-17		07-Feb-17			P.falciparum			Yes	Yes			Indigenous malaria case	Indigenous		1		don't remember
OldSYS_88				1971	46	Male	Not relevant	2	Đông Giang	Hàm Thuận Bắc	Bình Thuận	Same	Employee	Others	1			Yes	Yes	Yes		yes	no	no	no	no			Yes	2017	06-Feb-17	06-Feb-17		07-Feb-17			P.vivax			No	No			Indigenous malaria case	Indigenous		1		don't remember
OldSYS_89				2015	2	Male	Not relevant	chân rò	Đa Krông	Đakrông	Quảng Trị	Same	Field farmer	Forest field				No											N/A	2017	06-Feb-17	06-Feb-17		06-Feb-17			P.falciparum							Overseas imported	Laos		1
OldSYS_90				2015	2	Male	Not relevant	chânrò - đakrông	Hướng Linh	Hướng Hóa	Quảng Trị	Same	Field farmer	Forest field				No											N/A	2017	06-Feb-17	06-Feb-17		06-Feb-17			P.falciparum							Overseas imported	Laos		1
OldSYS_91				1950	67	Female	No	cao cảnh	Cao Quảng	Tuyên Hóa	Quảng Bình	Same	Farmer	Farm	26			Yes	No	No		no	no	yes	no	no			Yes	2017	06-Feb-17	06-Feb-17		06-Feb-17			P.vivax			No	No			Indigenous malaria case	Indigenous		1
OldSYS_92				2015	2	Female	No	tà nua cô	Thanh	Hướng Hóa	Quảng Trị	Same	Elder	Others				No											N/A	2017	07-Feb-17	07-Feb-17		07-Feb-17			P.falciparum							Indigenous malaria case	Indigenous		1
OldSYS_93				1953	64	Female	No	nà pi	Trọng Con	Thạch An	Cao Bằng	Not same	Retirer	Others	4			Yes	Yes	Yes	headaches, tired.	yes	no	no	no	no			Yes	2017	07-Feb-17	08-Feb-17		08-Feb-17			P.vivax			No	No			Provincial imported	Province		1
OldSYS_94				1982	35	Male	Not relevant	phú hòa	Hàm Trí	Hàm Thuận Bắc	Bình Thuận	Same	Farmer	Farm	4			Yes	Yes	Yes		no	no	yes	no	no	go to the forest in Hàm Cần - Hàm Thuận Nam		Yes	2017	07-Feb-17	07-Feb-17		07-Feb-17			P.vivax			No	No			Indigenous malaria case	Indigenous		1
OldSYS_95				2015	2	Male	Not relevant	tà nua cô	Thanh	Hướng Hóa	Quảng Trị	Same	Field farmer	Forest field				No											N/A	2017	07-Feb-17	07-Feb-17		07-Feb-17			P.falciparum							Overseas imported	Laos		1
OldSYS_96				2015	2	Female	No	trùm	Ba Tầng	Hướng Hóa	Quảng Trị	Same	Student	Students				No											N/A	2017	08-Feb-17	08-Feb-17		08-Feb-17			P.vivax							Indigenous malaria case	Indigenous		1
OldSYS_97				1969	48	Male	Not relevant	bù gia rá	Đồng Nai Thượng	Cát Tiên	Lâm Đồng	Not same	Field farmer	Forest field	2			Yes	Yes	Yes	headaches	no	yes	no	no	no			Yes	2017	08-Feb-17	08-Feb-17		08-Feb-17			P.vivax			No	No			Provincial imported	Province		1
OldSYS_98				2015	2	Male	Not relevant	trùm	Ba Tầng	Hướng Hóa	Quảng Trị	Same	Field farmer	Forest field				No											N/A	2017	08-Feb-17	08-Feb-17		08-Feb-17			P.vivax							Indigenous malaria case	Indigenous		1
OldSYS_99				2015	2	Male	Not relevant	trùm	Ba Tầng	Hướng Hóa	Quảng Trị	Same	Field farmer	Forest field				No											N/A	2017	08-Feb-17	08-Feb-17		08-Feb-17			P.vivax							Indigenous malaria case	Indigenous		1
OldSYS_100				1989	28	Male	Not relevant	hang ca	Lộc Bảo	Bảo Lâm	Lâm Đồng	Same	Gardener	Others	24			Yes	Yes	Yes	headaches	no	no	no	no	no			N/A	2017	08-Feb-17	08-Feb-17		10-Feb-17			P.falciparum			No	No			Provincial imported	Province		1
OldSYS_101				2015	2	Female	No	trùm	Ba Tầng	Hướng Hóa	Quảng Trị	Same	Children	Children				No											N/A	2017	08-Feb-17	08-Feb-17		08-Feb-17			P.vivax							Indigenous malaria case	Indigenous		1
OldSYS_102				2015	2	Female	No	xa tuông	Ba Tầng	Hướng Hóa	Quảng Trị	Same	Children	Children				No											N/A	2017	08-Feb-17	08-Feb-17		08-Feb-17			P.vivax							Indigenous malaria case	Indigenous		1
OldSYS_103				2015	2	Female	No	sa ta	Tà Long	Đakrông	Quảng Trị	Same	Elder	Others				No											N/A	2017	09-Feb-17	09-Feb-17		09-Feb-17			P.vivax							Indigenous malaria case	Indigenous		1
OldSYS_104				1983	34	Male	Not relevant	Phú Hội	An Ninh Đông	Tuy An	Phú Yên	Same	Farmer	Farm	1			N/A	N/A	N/A	n/a	n/a	n/a	n/a	n/a	n/a	n/a	n/a	N/A	2017	10-Feb-17	14-Feb-17		14-Feb-17			P.vivax							Case classsification NOT performed	n/a	n/a	1		.
OldSYS_105				1985	32	Male	Not relevant	1	An Ninh Đông	Tuy An	Phú Yên	Same	Farmer	Farm	3			Yes	Yes	Yes		no	no	yes	no	no	Đăk Lăk		Yes	2017	10-Feb-17	10-Feb-17		12-Feb-17			P.vivax			No	No			Provincial imported	Province		1
OldSYS_106				2003	14	Male	Not relevant	nui village	Tâm Thắng	Cư Jút	Đắk Nông	Same	Farmer	Farm	2			Yes	Yes	Yes		no	no	yes	no	no			Yes	2017	11-Feb-17	11-Feb-17		03-Nov-17			P.falciparum			No	No			Provincial imported	Province		1
OldSYS_107				1994	23	Male	Not relevant	pyao	Cao Tân	Pác Nặm	Bắc Kạn	Same	Farmer	Farm	4			Yes	No	No	body pain, headaches	yes	no	no	no	no			N/A	2017	11-Feb-17	11-Feb-17		12-Feb-17			P.vivax			No	No			Indigenous malaria case	Indigenous		1
OldSYS_108				1995	22	Male	Not relevant	la trọng 2	Trọng Hóa	Minh Hóa	Quảng Bình	Same	Field farmer	Forest field	3			Yes	Yes	Yes		no	no	no	yes	no	Lào		N/A	2017	13-Feb-17	13-Feb-17		13-Feb-17			P.vivax			No	No			Overseas imported	Laos		1
OldSYS_109				1970	47	Male	Not relevant	1	La Dạ	Hàm Thuận Bắc	Bình Thuận	Same	Worker	Worker	16			Yes	Yes	Yes		no	yes	no	no	no			Yes	2017	14-Feb-17	14-Feb-17		14-Feb-17			P.vivax			No	Yes			Indigenous malaria case	Indigenous		1
OldSYS_110				2008	9	Female	No	1	La dạ	Hàm Thuận Bắc	Bình Thuận	Same	Student	Students	5			Yes	No	No		no	yes	no	no	no			Yes	2017	14-Feb-17	14-Feb-17		14-Feb-17			P.vivax			No	No			Indigenous malaria case	Indigenous		1
OldSYS_111				1985	32	Male	Not relevant	mỏ sắt	Hợp Tiến	Đồng Hỷ	Thái Nguyên	Not same			3			Yes	Yes	Yes	headaches, vomiting, diarrhea	no	yes	yes	no	no	The patient has lived and worked in the south for 10 years, passing through provinces such as: Lâm Đồng, Huế, Quảng Trị, Quảng Nam, Đà Nẵng....		Yes	2017	14-Feb-17	14-Feb-17		15-Feb-17			P.falciparum			No	No			Provincial imported	Province		1		43070
OldSYS_112				2007	10	Male	Not relevant	2	Lộc Bắc	Bảo Lâm	Lâm Đồng	Same	Student	Students	27			Yes	Yes	Yes		yes	no	no	no	no			N/A	2017	16-Feb-17	16-Feb-17		19-Feb-17			P.vivax			No	No			Provincial imported	Province		1
OldSYS_113				1972	45	Male	Not relevant	hợp hạ	Quảng Hợp	Quảng Trạch	Quảng Bình	Not same	Forest goer	Forest goers	1			Yes	Yes	Yes	headaches, tired	no	no	no	no	yes	Đăk Lăk		Yes	2017	17-Feb-17	17-Feb-17		20-Feb-17			P.vivax			No	Yes			Provincial imported	Province		1
OldSYS_114				2002	15	Male	Not relevant	2	Kon Pe	Kbang	Gia Lai	Same	Children	Children	7			Yes	Yes	Yes		no	yes	no	no	no			N/A	2017	17-Feb-17	17-Feb-17		10-May-17			P.vivax			No	No			Indigenous malaria case	Indigenous		1
OldSYS_115				1992	25	Male	Not relevant	thị tứ	Tân Thành	Yên Thành	Nghệ An	Not same	Farmer	Farm	2			Yes	Yes	Yes		no	no	no	yes	no	Lào		N/A	2017	17-Feb-17	17-Feb-17		18-Feb-17			P.vivax			No	No			Overseas imported	Laos		1
OldSYS_116				2003	14	Male	Not relevant	xuân thượng	Đạ Pal	Đạ Tẻh	Lâm Đồng	Same	Student	Students	28			N/A	N/A	N/A	n/a	n/a	n/a	n/a	n/a	n/a	n/a	n/a	N/A	2017	17-Feb-17	17-Feb-17		07-Mar-17			P.vivax							Case classsification NOT performed	n/a	n/a	1		.
OldSYS_117				1962	55	Female	No	kéo hấy	Ngảm Váng	Chợ Đồn	Bắc Kạn	Not same	Freelancer	Others	3			Yes	Yes	Yes		no	no	no	no	yes			Yes	2017	20-Feb-17	20-Feb-17		20-Feb-17			P.vivax			No	No			Provincial imported	Province		1
OldSYS_118				1992	25	Male	Not relevant	1	Biển Hồ	Thành phố Pleiku	Gia Lai	Same	Farmer	Farm	24			N/A	N/A	N/A	n/a	n/a	n/a	n/a	n/a	n/a	n/a	n/a	N/A	2017	20-Feb-17	21-Feb-17		27-Feb-17			P.vivax							Case classsification NOT performed	n/a	n/a	1		.
OldSYS_119				1994	23	Male	Not relevant	dục lang	Đắk Long	Đắk Glei	Kon Tum	Same						No											N/A	2017	21-Feb-17	21-Feb-17		21-Feb-17			P.falciparum							Indigenous malaria case	Indigenous		1
OldSYS_120				1995	22	Male	Not relevant	chung tam	Măng Ry	Tu Mơ Rông	Kon Tum	Same						No											N/A	2017	24-Feb-17	24-Feb-17		24-Feb-17			P.vivax							Indigenous malaria case	Indigenous		1
OldSYS_121				1955	62	Male	Not relevant	mỹ tân	Mỹ Luông town	Chợ Mới	An Giang	Same	Other	Others	29			N/A	N/A	N/A	n/a	n/a	n/a	n/a	n/a	n/a	n/a	n/a	N/A	2017	24-Feb-17	25-Feb-17		06-Mar-17			P.vivax							Case classsification NOT performed	n/a	n/a	1		.
OldSYS_122				1979	38	Male	Not relevant	hàng ùng	Bảo Thuận	Di Linh	Lâm Đồng	Same	Farmer	Farm	27			Yes	No	No		no	no	yes	no	no			N/A	2017	24-Feb-17	24-Feb-17					P.vivax			No	No			Provincial imported	Province		1
OldSYS_123				1998	19	Male	Not relevant	hamlet 4	Tiến Thành	Thành phố Đồng Xoài	Bình Phước	Same	Farmer	Farm	29			N/A	N/A	N/A	n/a	n/a	n/a	n/a	n/a	n/a	n/a	n/a	N/A	2017	24-Feb-17	24-Feb-17		27-Feb-17			P.falciparum							Case classsification NOT performed	n/a	n/a	1		.
OldSYS_124				1985	32	Female	No	hamlet 2	Đồng Tiến	Đồng Phú	Bình Phước	Same	Farmer	Farm	29			N/A	N/A	N/A	n/a	n/a	n/a	n/a	n/a	n/a	n/a	n/a	N/A	2017	24-Feb-17	24-Feb-17		27-Feb-17			P.falciparum							Case classsification NOT performed	n/a	n/a	1		.
OldSYS_125				1991	26	Male	Not relevant	ba tu iii	Ngọc Yêu	Tu Mơ Rông	Kon Tum	Same						No											N/A	2017	25-Feb-17	25-Feb-17		25-Feb-17			P.vivax							Indigenous malaria case	Indigenous		1
OldSYS_126				1971	46	Male	Not relevant	bình đức	Cát tân	Phù Cát	Bình Định	Not same	Farmer	Farm	10			Yes	Yes	Yes	headaches	no	yes	no	no	no	Gia Lai		Yes	2017	27-Feb-17	27-Feb-17		03-Mar-17			P.falciparum			No	No			Provincial imported	Province		1
OldSYS_127				2012	5	Male	Not relevant	3	Phước Cát 2	Cát Tiên	Lâm Đồng	Not same	Student	Students	6			Yes	Yes	Yes		no	yes	no	no	no			Yes	2017	28-Feb-17	28-Feb-17		28-Feb-17			P.falciparum			No	No			Provincial imported	Province		1
OldSYS_128				1993	24	Male	Not relevant	đại sơn	Đồng Hóa	Tuyên Hóa	Quảng Bình	Same	Farmer	Farm	2			Yes	Yes	Yes		no	no	yes	no	no			Yes	2017	01-Mar-17	01-Mar-17		01-Mar-17			P.vivax			No	No			Indigenous malaria case	Indigenous		1
OldSYS_129				1980	37	Male	Not relevant	cao sơn	Thạch Hóa	Tuyên Hóa	Quảng Bình	Same	Farmer	Farm	1			Yes	Yes	Yes		no	no	yes	no	no			Yes	2017	02-Mar-17	02-Mar-17		02-Mar-17			P.falciparum			No	No			Indigenous malaria case	Indigenous		1
OldSYS_130				1973	44	Male	Not relevant	thiết sơn 1	Thạch Hóa	Tuyên Hóa	Quảng Bình	Same	Farmer	Farm	1			Yes	No	No		no	no	yes	no	no			Yes	2017	02-Mar-17	02-Mar-17		02-Mar-17			P.falciparum			No	No			Indigenous malaria case	Indigenous		1
OldSYS_131				1978	39	Male	Not relevant	cao sơn	Thạch Hóa	Tuyên Hóa	Quảng bình	Same	Farmer	Farm	1			Yes	Yes	Yes		no	no	yes	no	no			Yes	2017	02-Mar-17	02-Mar-17		02-Mar-17			P.falciparum			No	No			Indigenous malaria case	Indigenous		1
OldSYS_132				1987	30	Male	Not relevant	thiết sơn 2	Thạch Hóa	Tuyên Hóa	Quảng Bình	Same	Farmer	Farm	1			Yes	Yes	Yes		no	no	yes	no	no			Yes	2017	02-Mar-17	02-Mar-17		02-Mar-17			P.falciparum			No	No			Indigenous malaria case	Indigenous		1
OldSYS_133				1991	26	Male	Not relevant	ninh thanh	Ea Kmút	Ea Kar	Đắk Lắk	Same	Farmer	Farm	29			N/A	N/A	N/A	n/a	n/a	n/a	n/a	n/a	n/a	n/a	n/a	N/A	2017	02-Mar-17	02-Mar-17		10-Apr-17			P.vivax							Case classsification NOT performed	n/a	n/a	1		.
OldSYS_134				2014	3	Male	Not relevant	dục nhầy i	Đăk Dục	Ngọc Hồi	Kon Tum	Same						No											N/A	2017	03-Mar-17	03-Mar-17		03-Mar-17			P.vivax							Indigenous malaria case	Indigenous		1
OldSYS_135				1962	55	Male	Not relevant	hòa lạc	Quảng Châu	Quảng Trạch	Quảng Bình	Not same	Forest goer	Forest goers	1			Yes	Yes	Yes	headaches	no	no	no	no	yes	Tây Nguyên		Yes	2017	03-Mar-17	03-Mar-17		06-Mar-17			P.vivax			No	No			Provincial imported	Province		1		don't remember
OldSYS_136				1984	33	Male	Not relevant	2	La Ngâu	Tánh Linh	Bình Thuận	Same	Forest goer	Forest goers	1			Yes	Yes	No		no	no	yes	no	no			Yes	2017	03-Mar-17	03-Mar-17		04-Mar-17			P.vivax			Yes	No			Indigenous malaria case	Indigenous		1
OldSYS_137				1981	36	Male	Not relevant	7	Ia Tơi	Ia H'Drai	Kon Tum	Same						No											N/A	2017	04-Mar-17	04-Mar-17		04-Mar-17			P.falciparum							Indigenous malaria case	Indigenous		1
OldSYS_138				1976	41	Male	Not relevant	3	Lộc Bảo	Bảo Lâm	Lâm Đồng	Not same	Worker	Worker	27			Yes	No	No	headaches	no	yes	no	no	no			N/A	2017	06-Mar-17	06-Mar-17		12-Mar-17			P.vivax			No	No			Provincial imported	Province		1
OldSYS_139				2014	3	Male	Not relevant	xung	Thanh	Hướng Hóa	Quảng Trị	Same	Student	Students				No											N/A	2017	06-Mar-17	06-Mar-17		06-Mar-17			P.falciparum							Indigenous malaria case	Indigenous		1
OldSYS_140				2014	3	Male	Not relevant	tà nua cô	Thanh	Hướng Hóa	Quảng Trị	Same	Student	Students				No											N/A	2017	06-Mar-17	06-Mar-17		06-Mar-17			P.falciparum							Indigenous malaria case	Indigenous		1
OldSYS_141				1993	24	Male	Not relevant	Xê Đăng village	Ea Đar	Ea Kar	Đắk Lắk	Same	Farmer	Farm	28			N/A	N/A	N/A	n/a	n/a	n/a	n/a	n/a	n/a	n/a	n/a	N/A	2017	06-Mar-17	06-Mar-17		14-Mar-17			P.falciparum							Case classsification NOT performed	n/a	n/a	1		.
OldSYS_142				2014	3	Female	No	long hợp	Tân Long	Hướng Hóa	Quảng Trị	Same	Student	Students				No											N/A	2017	07-Mar-17	07-Mar-17		07-Mar-17			P.vivax							Indigenous malaria case	Indigenous		1
OldSYS_143				2014	3	Female	No	long hợp	Tân Long	Hướng Hóa	Quảng Trị	Same	Student	Students				No											N/A	2017	07-Mar-17	07-Mar-17		07-Mar-17			P.falciparum							Indigenous malaria case	Indigenous		1
OldSYS_144				2014	3	Male	Not relevant	cu ty	Hướng Lộc	Hướng Hóa	Quảng Trị	Same	Field farmer	Forest field				No											N/A	2017	07-Mar-17	07-Mar-17		07-Mar-17			P.falciparum							Overseas imported	Laos		1
OldSYS_145				2014	3	Male	Not relevant	ra man	xy	Hướng Hóa	Quảng Trị	Same	Field farmer	Forest field				No											N/A	2017	07-Mar-17	07-Mar-17		07-Mar-17			P.falciparum							Indigenous malaria case	Indigenous		1
OldSYS_146				2014	3	Male	Not relevant	a bung - a bung	A Bung	Đakrông	Quảng Trị	Same	Student	Students				No											N/A	2017	08-Mar-17	08-Mar-17		08-Mar-17			P.falciparum							Indigenous malaria case	Indigenous		1
OldSYS_147				2014	3	Male	Not relevant	a bung	Hướng Linh	Hướng Hóa	Quảng Trị	Same	Student	Students				No											N/A	2017	08-Mar-17	08-Mar-17		08-Mar-17			P.falciparum							Indigenous malaria case	Indigenous		1
OldSYS_148				2014	3	Female	No	troan ô	xy	Hướng Hóa	Quảng Trị	Same	Field farmer	Forest field				No											N/A	2017	08-Mar-17	08-Mar-17		08-Mar-17			P.falciparum							Overseas imported	Laos		1
OldSYS_149				2014	3	Male	Not relevant	đá bàn - pa nang	Hướng Linh	Hướng Hóa	Quảng Trị	Same	Field farmer	Forest field				No											N/A	2017	08-Mar-17	08-Mar-17		08-Mar-17			P.vivax							Overseas imported	Laos		1
OldSYS_150				2014	3	Male	Not relevant	đá bàn	Ba Nang	Đakrông	Quảng Trị	Same	Field farmer	Forest field				No											N/A	2017	08-Mar-17	08-Mar-17		08-Mar-17			P.vivax							Overseas imported	Laos		1
OldSYS_151				2001	16	Male	Not relevant	bôn hoang 1	Ia Sao	Ayun Pa town	Gia Lai	Not same	Farmer	Farm	2			Yes	Yes	Yes		no	no	yes	no	no			N/A	2017	08-Mar-17	08-Mar-17		10-May-17			P.vivax			No	No			District imported	District		1
OldSYS_152				1965	52	Male	Not relevant	bình đức 1	Đức Hạnh	Bù Gia Mập	Bình Phước	Same	Farmer	Farm	0			N/A	N/A	N/A	n/a	n/a	n/a	n/a	n/a	n/a	n/a	n/a	N/A	2017	08-Mar-17	08-Mar-17		14-Apr-17			P.falciparum							Case classsification NOT performed	n/a	n/a	1		.
OldSYS_153				1991	26	Male	Not relevant	bình tân	Phước Minh	Bù Gia Mập	Bình Phước	Same	Farmer	Farm	28			N/A	N/A	N/A	n/a	n/a	n/a	n/a	n/a	n/a	n/a	n/a	N/A	2017	08-Mar-17	08-Mar-17		14-Mar-17			P.vivax							Case classsification NOT performed	n/a	n/a	1		.
OldSYS_154				1965	52	Male	Not relevant	lạc thiện	D'Ran town	Đơn Dương	Lâm Đồng	Not same	Constructor	Others	24			Yes	Yes	No		yes	no	no	yes	no			No	2017	09-Mar-17	09-Mar-17		11-Mar-17			P.falciparum			No	No			Overseas imported	Cambodia		1
OldSYS_155				2003	14	Female	No	Làng Gút	Krong	Kbang	Gia Lai	Same	Children	Children	7			Yes	Yes	Yes		no	yes	no	no	no			N/A	2017	10-Mar-17	10-Mar-17		10-May-17			P.falciparum			No	No			Indigenous malaria case	Indigenous		1
OldSYS_156				1992	25	Male	Not relevant	Làng Gút	Krong	Kbang	Gia Lai	Same	Farmer	Farm	7			Yes	Yes	Yes		no	yes	no	no	no			N/A	2017	10-Mar-17	10-Mar-17		10-May-17			P.falciparum			No	No			Indigenous malaria case	Indigenous		1
OldSYS_157				1966	51	Male	Not relevant	làng xinh	Sơn Linh	Sơn Hà	Quảng Ngãi	Same	Farmer	Farm	10			Yes	Yes	Yes							làm ăn ở KonTum giáp Campuchia về		N/A	2017	10-Mar-17	10-Mar-17		10-Nov-17			P.vivax		Yes	No	No			Overseas imported	Cambodia		0	no
OldSYS_158				1980	37	Male	Not relevant	phú an	Ia Le	Chư Pưh	Gia Lai	Same	Farmer	Farm				Yes	Yes	Yes	headaches	no	no	no	no	no			N/A	2017	10-Mar-17	10-Mar-17		10-May-17			P.vivax			No	No			Indigenous malaria case	Indigenous		1
OldSYS_159				2014	3	Male	Not relevant	gia rú	Khánh Thành	Khánh Vĩnh	Khánh Hòa	Same	Field farmer	Forest field	1			Yes	No	No		yes	no	no	no	no			Yes	2017	11-Mar-17	11-Mar-17		24-Nov-17			P.malarie			No	No			Indigenous malaria case	Indigenous		1
OldSYS_160				1969	48	Male	Not relevant	10	Lộc Thành	Bảo Lâm	Lâm Đồng	Not same	Field farmer	Forest field	22			Yes	Yes	Yes	headaches	no	no	no	no	no			N/A	2017	11-Mar-17	11-Mar-17		13-Mar-17			P.vivax			No	No			Provincial imported	Province		1
OldSYS_161				1983	34	Male	Not relevant	9	Cư Knia	Cư Jút	Đắk Nông	Same	Farmer	Farm	0			N/A	N/A	N/A	n/a	n/a	n/a	n/a	n/a	n/a	n/a	n/a	N/A	2017	11-Mar-17	11-Mar-17		13-Mar-17			P.vivax							Case classsification NOT performed	n/a	n/a	1		.
OldSYS_162				1987	30	Male	Not relevant	PHÚ THUẬN	Quảng Phú	Krông Nô	Đắk Nông	Same	Farmer	Farm	27			N/A	N/A	N/A	n/a	n/a	n/a	n/a	n/a	n/a	n/a	n/a	N/A	2017	12-Mar-17	12-Mar-17		05-Oct-17			P.falciparum							Case classsification NOT performed	n/a	n/a	1		.
OldSYS_163				1989	28	Male	Not relevant	ia sol	Ia Le	Chư Pưh	Gia Lai	Same	Farmer	Farm				Yes	Yes	Yes	headaches	yes	no	no	no	no			N/A	2017	13-Mar-17	13-Mar-17		10-May-17			P.vivax			No	No			Indigenous malaria case	Indigenous		1
OldSYS_164				1987	30	Male	Not relevant	hợp phú	Quảng Hợp	Quảng Trạch	Quảng Bình	Not same	Forest goer	Forest goers	1			Yes	Yes	Yes		no	no	no	no	yes	Gia Lai		Yes	2017	14-Mar-17	14-Mar-17		14-Mar-17			P.vivax			No	No			Provincial imported	Province		1
OldSYS_165				1994	23	Male	Not relevant		Phan Dũng	Tuy Phong	Bình Thuận	Same	Field farmer	Forest field	2			Yes	Yes	No		yes	no	no	no	no			Yes	2017	15-Mar-17	15-Mar-17		16-Mar-17			P.vivax			No	No			Indigenous malaria case	Indigenous		1
OldSYS_166				2001	16	Male	Not relevant	PHÚ MANG 2	Long Hà	Phú Riềng	Bình Phước	Same	Farmer	Farm	16			N/A	N/A	N/A	n/a	n/a	n/a	n/a	n/a	n/a	n/a	n/a	N/A	2017	15-Mar-17	15-Mar-17		21-Mar-17			P.falciparum							Case classsification NOT performed	n/a	n/a	1		.
Parasites p.falciparum				1	Old system	1
OldSYS_167				1985	32	Male	Not relevant	Thạch Sơn	Ea M'Dróh	Cư M'Gar	Đắk Lắk	Same	Farmer	Farm	29			N/A	N/A	N/A	n/a	n/a	n/a	n/a	n/a	n/a	n/a	n/a	N/A	2017	15-Mar-17	17-Mar-17		22-Mar-17			P.falciparum							Case classsification NOT performed	n/a	n/a	1		.
OldSYS_168				1978	39	Male	Not relevant	BÌNH ĐỨC 1	Đức Hạnh	Bù Gia Mập	Bình Phước	Same	Farmer	Farm	0			N/A	N/A	N/A	n/a	n/a	n/a	n/a	n/a	n/a	n/a	n/a	N/A	2017	17-Mar-17	17-Mar-17		14-Apr-17			P.vivax							Case classsification NOT performed	n/a	n/a	1		.
OldSYS_169				1974	43	Male	Not relevant	group 12	Phúc Thọ	Nghi Lộc	Nghệ An	Not same	Constructor	Others	12			Yes	Yes	No	headaches	yes	no	no	yes	no	Angola, Africa		Yes	2017	18-Mar-17	18-Mar-17		18-Mar-17			P.malarie			No	No			Overseas imported	Africa		1		T12/2016
OldSYS_170				1985	32	Female	No	hamlet Cây Khô	Tam Lập	Phú Giáo	Bình Dương	Same	Worker	Worker	27			N/A	N/A	N/A	n/a	n/a	n/a	n/a	n/a	n/a	n/a	n/a	N/A	2017	19-Mar-17	19-Mar-17		19-Apr-17			P.vivax							Case classsification NOT performed	n/a	n/a	1		.
OldSYS_171				1997	20	Male	Not relevant	thống nhất	Đak Nhau	Bù Đăng	Bình Phước	Same	Other	Others	27			N/A	N/A	N/A	n/a	n/a	n/a	n/a	n/a	n/a	n/a	n/a	N/A	2017	19-Mar-17	19-Mar-17		27-Mar-17			P.falciparum							Case classsification NOT performed	n/a	n/a	1		.
OldSYS_172				2005	12	Female	No	6	Tiên hoàng	Cát Tiên	Lâm Đồng	Not same	Field farmer	Forest field	4			Yes	Yes	Yes	headaches	no	yes	no	no	no	suối Đạ Lây		Yes	2017	20-Mar-17	20-Mar-17		31-Mar-17			P.vivax			No	No			Provincial imported	Province		1
OldSYS_173				1987	30	Male	Not relevant	đắk Snao 2	Quảng Sơn	Đắk Glong	Đắk Nông	Same	Farmer	Farm	15			N/A	N/A	N/A	n/a	n/a	n/a	n/a	n/a	n/a	n/a	n/a	N/A	2017	20-Mar-17	20-Mar-17		24-Mar-17			P.falciparum							Case classsification NOT performed	n/a	n/a	1		.
OldSYS_174				2001	16	Male	Not relevant	la trọng 2	Trọng Hóa	Minh Hóa	Quảng Bình	Same	Field farmer	Forest field	3			Yes	Yes	Yes		yes	no	no	no	no			N/A	2017	21-Mar-17	21-Mar-17		21-Mar-17			P.vivax			No	No			Indigenous malaria case	Indigenous		1
OldSYS_175				2014	3	Male	Not relevant	h.hiệp	Tân Liên	Hướng Hóa	Quảng Trị	Same	Field farmer	Forest field				No											N/A	2017	21-Mar-17	21-Mar-17		21-Mar-17			P.vivax							Commune imported	Commune		1
OldSYS_176				1995	22	Male	Not relevant	hiệp hà	Vân Canh town	Vân Canh	Bình Định	Same	Farmer	Farm	2			Yes	Yes	Yes		no	no	yes	no	no			Yes	2017	21-Mar-17	21-Mar-17		22-Mar-17			P.vivax			No	No			Indigenous malaria case	Indigenous		1
OldSYS_177				1998	19	Male	Not relevant				Quảng Bình	Not same	Forest goer	Forest goers	2			Yes	Yes	Yes		no	no	yes	no	yes	Sa Thày - Kon Tum		Yes	2017	23-Mar-17	23-Mar-17		09-Nov-17			P.vivax			No	No			Commune imported	Commune		1
OldSYS_178				1974	43	Female	No	đak khâu	Phú Văn	Bù Gia Mập	Bình Phước	Same	Farmer	Farm	30			N/A	N/A	N/A	n/a	n/a	n/a	n/a	n/a	n/a	n/a	n/a	N/A	2017	23-Mar-17	23-Mar-17		14-Apr-17			P.falciparum							Case classsification NOT performed	n/a	n/a	1		.
OldSYS_179				1977	40	Male	Not relevant	2	La Ngâu	Tánh Linh	Bình Thuận	Same	Forest goer	Forest goers	1			Yes	Yes	No		no	no	yes	no	no			Yes	2017	24-Mar-17	24-Mar-17		24-Mar-17			P.falciparum			Yes	No			Indigenous malaria case	Indigenous		1
OldSYS_180				1979	38	Male	Not relevant	thanh châu	Châu Hóa	Tuyên Hóa	Quảng Bình	Same	Farmer	Farm	28			Yes	No	No		no	no	yes	no	no			Yes	2017	25-Mar-17	25-Mar-15		25-Mar-17			P.vivax			No	No			Overseas imported	Africa		1
OldSYS_181				1979	38	Male	Not relevant	h mông	Ea Kiết	Cư M'Gar	Đắk Lắk	Same	Farmer	Farm	26			N/A	N/A	N/A	n/a	n/a	n/a	n/a	n/a	n/a	n/a	n/a	N/A	2017	25-Mar-17	25-Mar-17		30-Mar-17			P.vivax							Case classsification NOT performed	n/a	n/a	1		.
OldSYS_182				1992	25	Male	Not relevant	5	Đường 10	Bù Đăng	Bình Phước	Same	Farmer	Farm	27			N/A	N/A	N/A	n/a	n/a	n/a	n/a	n/a	n/a	n/a	n/a	N/A	2017	26-Mar-17	26-Mar-17		29-Mar-17			P.falciparum							Case classsification NOT performed	n/a	n/a	1		.
OldSYS_183				1989	28	Male	Not relevant	Nam Thanh	Ea Pô	Cư Jút	Đắk Nông	Same	Farmer	Farm	29			N/A	N/A	N/A	n/a	n/a	n/a	n/a	n/a	n/a	n/a	n/a	N/A	2017	26-Mar-17	26-Mar-17		27-Mar-17			P.vivax							Case classsification NOT performed	n/a	n/a	1		.
OldSYS_184				1970	47	Female	No	hố nai 1	Hố Nai ward	Thành phố Biên Hòa	Đồng Nai	Not same	Officer	Others	2			Yes	Yes	No		no	no	no	yes	no	Africa		Yes	2017	27-Mar-17	27-Mar-17		05-Apr-17			P.falciparum			No	No			Provincial imported	Province		1
OldSYS_185				1965	52	Male	Not relevant	Tiên Quang	Bù Gia Mập	Bù Gia Mập	Bình Phước	Same	Farmer	Farm	26			N/A	N/A	N/A	n/a	n/a	n/a	n/a	n/a	n/a	n/a	n/a	N/A	2017	27-Mar-17	28-Mar-17		22-Aug-17			P.falciparum							Case classsification NOT performed	n/a	n/a	1		.
OldSYS_186				1997	20	Male	Not relevant	kỉnh nhượng	Vĩnh Hòa	Phú Giáo	Bình Dương	Same	Student	Students	21			N/A	N/A	N/A	n/a	n/a	n/a	n/a	n/a	n/a	n/a	n/a	N/A	2017	27-Mar-17	27-Mar-17		04-Apr-17			P.falciparum							Case classsification NOT performed	n/a	n/a	1		.
OldSYS_187				2012	5	Male	Not relevant	7	Long Tân	Phú Riềng	Bình Phước	Same	Children under 6, unschooling	Others	23			N/A	N/A	N/A	n/a	n/a	n/a	n/a	n/a	n/a	n/a	n/a	N/A	2017	27-Mar-17	27-Mar-17		31-Mar-17			P.vivax							Case classsification NOT performed	n/a	n/a	1		.
OldSYS_188				1996	21	Male	Not relevant			Kbang	Gia Lai	Not same	Civil worker	Others	7			Yes	Yes	Yes		no	no	yes	no	no			N/A	2017	29-Mar-17	29-Mar-17		10-May-17			P.falciparum			No	No			Provincial imported	Province		1
OldSYS_189				2014	3	Male	Not relevant	làng hlũ	Ia Grăng	ia Grai	Gia Lai	Not same	Forest goer	Forest goers				Yes	Yes	Yes		no	no	yes	no	yes	Cambodia		Yes	2017	29-Mar-17	29-Mar-17		09-Nov-17			P.falciparum			No	No			Overseas imported	Cambodia		1
OldSYS_190				1964	53	Male	Not relevant	Phú Hữu	Cẩm Sơn	Mỏ Cày Nam	Bến Tre	Same	Farmer	Farm	28			N/A	N/A	N/A	n/a	n/a	n/a	n/a	n/a	n/a	n/a	n/a	N/A	2017	29-Mar-17	29-Mar-17		30-Mar-17			P.vivax							Case classsification NOT performed	n/a	n/a	1		.
OldSYS_191				1970	47	Female	No	Hố Nai	Hố Nai ward	Thành phố Biên Hòa	Đồng Nai	Same	Other	Others	27			N/A	N/A	N/A	n/a	n/a	n/a	n/a	n/a	n/a	n/a	n/a	N/A	2017	30-Mar-17	30-Mar-17		05-Apr-17			P.falciparum							Case classsification NOT performed	n/a	n/a	1		.
OldSYS_192				1980	37	Male	Not relevant		Ia Tô	Ia Grai	Gia Lai	Not same	Forest goer	Forest goers				Yes	Yes	Yes		no	no	yes	no	yes	Rừng Campuchia		Yes	2017	01-Apr-17	01-Apr-17		09-Nov-17			P.vivax			No	No			Overseas imported	Cambodia		1
OldSYS_193				1965	52	Male	Not relevant	nông kon	Đăk Dục	Ngọc Hồi	Kon Tum	Same						No											N/A	2017	02-Apr-17	02-Apr-17		02-Apr-17			P.vivax							Indigenous malaria case	Indigenous		1
OldSYS_194				1984	33	Male	Not relevant				Quảng Bình	Not same	Forest goer	Forest goers				Yes	Yes	Yes		no	no	yes	no	yes	Rừng Sa Thày - Kon Tum		Yes	2017	02-Apr-17	02-Apr-17		09-Nov-17			P.falciparum			No	No			Provincial imported	Province		1
OldSYS_195				1977	40	Male	Not relevant	border post	Bù Gia Mập	Bù Gia Mập	Bình Phước	Same	Farmer	Farm	28			N/A	N/A	N/A	n/a	n/a	n/a	n/a	n/a	n/a	n/a	n/a	N/A	2017	03-Apr-17	05-Apr-17		18-Apr-17			P.falciparum							Case classsification NOT performed	n/a	n/a	1		.
OldSYS_196				1979	38	Female	No	thượng phong	Lê Hóa	Tuyên Hóa	Quảng Bình	Same	Farmer	Farm	0			Yes	No	No		no	yes	no	no	no			Yes	2017	04-Apr-17	04-Apr-17		04-Apr-17			P.vivax			No	No			Indigenous malaria case	Indigenous		1
OldSYS_197				1964	53	Female	No	xà khía	Lâm thủy	Lệ Thủy	Quảng Bình	Same	Field farmer	Forest field	2			Yes	No	No		yes	no	no	no	no			Yes	2017	05-Apr-17	05-Apr-17		06-Apr-17			P.falciparum			No	Yes			Indigenous malaria case	Indigenous		1
OldSYS_198				2001	16	Male	Not relevant	bình thạnh	An Ninh Tây	Tuy An	Phú Yên	Not same	Freelancer	Others	2			Yes	Yes	Yes		no	no	no	no	yes	Đăk Lăk		Yes	2017	05-Apr-17	05-Apr-17		11-Apr-17			P.falciparum			No	No			Provincial imported	Province		1
OldSYS_199				1968	49	Male	Not relevant	đắk rang	Pờ Y	Ngọc Hồi	Kon Tum	Same						No											N/A	2017	07-Apr-17	07-Apr-17		07-Apr-17			P.falciparum							Indigenous malaria case	Indigenous		1
OldSYS_200				2013	4	Male	Not relevant	tà nua cô	Thanh	Hướng Hóa	Quảng Trị	Same	Student	Students				No											N/A	2017	07-Apr-17	07-Apr-17		07-Apr-17			P.falciparum							Indigenous malaria case	Indigenous		1
OldSYS_201				2013	4	Male	Not relevant	tà nua cô	Thanh	Hướng Hóa	Quảng Trị	Same	Field farmer	Forest field				No											N/A	2017	07-Apr-17	07-Apr-17		07-Apr-17			P.falciparum							Overseas imported	Laos		1
OldSYS_202				1999	18	Male	Not relevant	plei kdam	Ia Kdăm	Ia Pa	Gia Lai	Same	Farmer	Farm	3			Yes	No	Yes		no	no	yes	yes	no			N/A	2017	07-Apr-17	07-Apr-17		10-May-17			P.vivax			No	No			Indigenous malaria case	Indigenous		1
OldSYS_203				1993	24	Female	No	hamlet 9	Lộc Điền	Lộc Ninh	Bình Phước	Same	Farmer	Farm	0			N/A	N/A	N/A	n/a	n/a	n/a	n/a	n/a	n/a	n/a	n/a	N/A	2017	07-Apr-17	07-Apr-17		12-Apr-17			P.falciparum							Case classsification NOT performed	n/a	n/a	1		.
OldSYS_204				2013	4	Male	Not relevant	Định Xá	Cam Hiếu	Cam Lộ	Quảng Trị	Same	Elder	Others				No											N/A	2017	08-Apr-17	08-Apr-17		08-Apr-17			P.falciparum							Indigenous malaria case	Indigenous		1
OldSYS_205				2013	4	Male	Not relevant	trùm	Ba Tầng	Hướng Hóa	Quảng Trị	Same	Children	Children				No											N/A	2017	08-Apr-17	08-Apr-17		08-Apr-17			P.vivax							Indigenous malaria case	Indigenous		1
OldSYS_206				2013	4	Female	No	village 10	Thanh	Hướng Hóa	Quảng Trị	Same	Student	Students				No											N/A	2017	09-Apr-17	09-Apr-17		09-Apr-17			P.vivax							Indigenous malaria case	Indigenous		1
OldSYS_207				2013	4	Male	Not relevant	troan thượng	xy	Hướng Hóa	Quảng Trị	Same	Student	Students				No											N/A	2017	09-Apr-17	09-Apr-17		09-Apr-17			P.vivax							Commune imported	Commune		1
OldSYS_208				2013	4	Female	No	tà nua cô	Thanh	Hướng Hóa	Quảng Trị	Same	Field farmer	Forest field				No											N/A	2017	09-Apr-17	09-Apr-17		09-Apr-17			P.vivax							Overseas imported	Laos		1
OldSYS_209				2004	13	Male	Not relevant	gòi re	Ba Xa	Ba Tơ	Quảng Ngãi	Same	Farmer	Farm	3			Yes	Yes	Yes		yes	no	no	no	no			N/A	2017	09-Apr-17	09-Apr-17		09-May-17			P.falciparum		Yes	No	Yes			Indigenous malaria case	Indigenous		0	no
OldSYS_210				2002	15	Male	Not relevant	gòi re	Ba Xa	Ba Tơ	Quảng Ngãi	Same	Farmer	Farm	3			Yes	Yes	Yes		yes	no	no	no	no			N/A	2017	09-Apr-17	09-Apr-17		09-May-17			P.falciparum		Yes	No	Yes			Indigenous malaria case	Indigenous		0	no
OldSYS_211				1979	38	Male	Not relevant	đồng lê	Lê Hóa	Tuyên Hóa	Quảng Bình	Same	Farmer	Farm	24			Yes	No	No		no	yes	no	no	no			Yes	2017	10-Apr-17	10-Apr-17		10-Apr-17			P.vivax			No	No			Indigenous malaria case	Indigenous		1
OldSYS_212				1972	45	Male	Not relevant	tiến thành	Phan Tiến	Bắc Bình	Bình Thuận	Same	Field farmer	Forest field	3			Yes	Yes	Yes		no	yes	no	no	no			Yes	2017	11-Apr-17	11-Apr-17		11-Apr-17			P.vivax			No	No			Indigenous malaria case	Indigenous		1
OldSYS_213				1989	28	Male	Not relevant	thắng trạch	Ia Kha town	Ia Grai	Gia Lai	Same	Farmer	Farm	21			N/A	N/A	N/A	n/a	n/a	n/a	n/a	n/a	n/a	n/a	n/a	N/A	2017	11-Apr-17	11-Apr-17		13-Apr-17			P.falciparum							Case classsification NOT performed	n/a	n/a	1		.
OldSYS_214				1985	32	Male	Not relevant				Đồng Nai	Not same	Forest goer	Forest goers	4			Yes	Yes	Yes		no	no	yes	no	yes	Cambodia		Yes	2017	12-Apr-17	12-Apr-17		09-Nov-17			P.vivax			No	No			Overseas imported	Cambodia		1
OldSYS_215				1994	23	Male	Not relevant	phú điền	Phan Điền	Bắc Bình	Bình Thuận	Same	Forest goer	Forest goers	4			Yes	Yes	Yes	headaches	no	no	yes	no	no			Yes	2017	12-Apr-17	12-Apr-17		12-Apr-17			P.vivax			No	No			Indigenous malaria case	Indigenous		1		don't remember
OldSYS_216				1985	32	Male	Not relevant	đá chát	Trường Sơn	Quảng Ninh	Quảng Bình	Same	Farmer	Farm	2			Yes	Yes	Yes	headaches, tired	no	no	no	no	no			N/A	2017	12-Apr-17	12-Apr-17		12-Apr-17			P.vivax			No	No			Indigenous malaria case	Indigenous		1
OldSYS_217				1997	20	Male	Not relevant	tân lập	Phú Nghĩa	Bù Gia Mập	Bình Phước	Same	Armed Forces	Others	0			N/A	N/A	N/A	n/a	n/a	n/a	n/a	n/a	n/a	n/a	n/a	N/A	2017	12-Apr-17	12-Apr-17		14-Apr-17			P.vivax							Case classsification NOT performed	n/a	n/a	1		.
OldSYS_218				1999	18	Male	Not relevant	bôn biach	ia Tul	Ia Pa	Gia Lai	Same	Farmer	Farm	3			Yes	Yes	Yes		no	no	yes	no	no			N/A	2017	12-Apr-17	12-Apr-17		10-May-17			P.vivax			No	No			Indigenous malaria case	Indigenous		1
OldSYS_219				1966	51	Male	Not relevant	hamlet 4	Nha Bích	Chơn Thành	Bình Phước	Same	Farmer	Farm	27			N/A	N/A	N/A	n/a	n/a	n/a	n/a	n/a	n/a	n/a	n/a	N/A	2017	12-Apr-17	12-Apr-17		20-Apr-17			P.falciparum							Case classsification NOT performed	n/a	n/a	1		.
OldSYS_220				1974	43	Male	Not relevant	còi đá	Ngân thủy	Lệ Thủy	Quảng Bình	Same	Field farmer	Forest field				Yes	Yes	Yes		yes	no	no	no	no			N/A	2017	13-Apr-17	15-Apr-17		15-Apr-17			P.vivax			No	Yes			Indigenous malaria case	Indigenous		1		Nov-16
OldSYS_221				1982	35	Female	No	bù bưng	Đak Ơ	Bù Gia Mập	Bình Phước	Same	Field farmer	Forest field	29			Yes	Yes	Yes		no	no	no	no	no			Yes	2017	13-Apr-17	13-Apr-17		06-Dec-17			P.falciparum			No	No			Indigenous malaria case	Indigenous		0	no	42747
OldSYS_222				1969	48	Male	Not relevant	2	La Ngâu	Tánh Linh	Bình Thuận	Same	Forest goer	Forest goers	2			Yes	Yes	Yes	vomiting	no	no	yes	no	no			Yes	2017	13-Apr-17	13-Apr-17		13-Apr-17			P.falciparum			No	Yes			Indigenous malaria case	Indigenous		1		don't remember
OldSYS_223				1973	44	Male	Not relevant	group 2	ward 2	Thành phố Tuy Hòa	Phú Yên	Same	Driver	Others	20			Yes	Yes	Yes	headaches	no	yes	no	no	yes			N/A	2017	14-Apr-17	14-Apr-17		09-Jun-17			P.vivax			No	No			Provincial imported	Province		1		42248
OldSYS_224				2005	12	Male	Not relevant	bù bưng	Đak Ơ	Bù Gia Mập	Bình Phước	Same	Field farmer	Forest field	28			Yes	Yes	Yes		no	no	no	no	no			Yes	2017	14-Apr-17	14-Apr-17		06-Dec-17			P.falciparum			No	No			Indigenous malaria case	Indigenous		0	no	30/11/2017
OldSYS_225				2013	4	Male	Not relevant	ra man	xy	Hướng Hóa	Quảng Trị	Same	Field farmer	Forest field				No											N/A	2017	14-Apr-17	14-Apr-17		14-Apr-17			P.falciparum							Overseas imported	Laos		1
OldSYS_226				1994	23	Male	Not relevant	bù bưng	Đak Ơ	Bù Gia Mập	Bình Phước	Same	Field farmer	Forest field	27			Yes	Yes	Yes		no	no	no	no	no			Yes	2017	15-Apr-17	15-Apr-17		06-Dec-17			P.falciparum			No	No			Indigenous malaria case	Indigenous		0	no	42747
OldSYS_227				1988	29	Male	Not relevant	hamlet 1	Phú Lý	Vĩnh Cửu	Đồng Nai	Not same	Field farmer	Forest field	5			Yes	No	No		no	yes	no	no	no	Đắc Nhau, Bình Phước		Yes	2017	15-Apr-17	15-Apr-17		17-Apr-17			P.falciparum			No	No			Provincial imported	Province		1
OldSYS_228				1980	37	Male	Not relevant	bến rộng	Thạnh Đức	Gò Dầu	Tây Ninh	Same	Worker	Worker	27			N/A	N/A	N/A	n/a	n/a	n/a	n/a	n/a	n/a	n/a	n/a	N/A	2017	16-Apr-17	16-Apr-17		18-Apr-17			P.vivax							Case classsification NOT performed	n/a	n/a	1		.
OldSYS_229				1985	32	Male	Not relevant	bù bưng	Đak Ơ	Bù Gia Mập	Bình Phước	Same	Field farmer	Forest field	26			Yes	Yes	Yes		no	no	no	no	no			Yes	2017	16-Apr-17	16-Apr-17		06-Dec-17			P.falciparum			No	No			Indigenous malaria case	Indigenous		0	no	30/11/2017
OldSYS_230				1995	22	Male	Not relevant	bôn tơ khế	ia Tul	Ia Pa	Gia Lai	Same	Farmer	Farm	2			Yes	Yes	Yes		no	no	yes	no	no			N/A	2017	16-Apr-17	16-Apr-17		10-May-17			P.falciparum			No	No			Indigenous malaria case	Indigenous		1
OldSYS_231				1989	28	Female	No	hamlet 5	Mã Đà	Vĩnh Cửu	Đồng Nai	Same	Worker	Worker	7			Yes	Yes	Yes		yes	no	no	no	no			N/A	2017	17-Apr-17	17-Apr-17		17-Apr-17			P.vivax			No	Yes			Indigenous malaria case	Indigenous		1
OldSYS_232				1973	44	Male	Not relevant	quang long	Quang Thành	Yên Thành	Nghệ An	Not same	Farmer	Farm	1			Yes	Yes	Yes		no	no	no	no	yes	Bình Phước		Yes	2017	17-Apr-17	17-Apr-17		18-Apr-17			P.falciparum			No	No			Provincial imported	Province		1
OldSYS_233				1997	20	Male	Not relevant	1	Ia Tơi	Ia H'Drai	Kon Tum	Same	Farmer	Farm	25			N/A	N/A	N/A	n/a	n/a	n/a	n/a	n/a	n/a	n/a	n/a	N/A	2017	17-Apr-17	19-Apr-17		24-Apr-17			P.falciparum							Case classsification NOT performed	n/a	n/a	1		.
OldSYS_234				1997	20	Male	Not relevant	1	Ia Tơi	Ia H'Drai	Kon Tum	Same						No											N/A	2017	18-Apr-17	18-Apr-17		18-Apr-17			P.falciparum							Indigenous malaria case	Indigenous		1
OldSYS_235				1972	45	Male	Not relevant	group 6	Nam Sơn	Đô Lương	Nghệ An	Not same	Boarderlands security	Others	7			Yes	Yes	Yes	tired	no	no	no	no	yes	Đăk Lăk		Yes	2017	18-Apr-17	18-Apr-17		18-Apr-17			P.falciparum			No	No			Provincial imported	Province		1
OldSYS_236				1972	45	Male	Not relevant	1	Lộc Bảo	Bảo Lâm	Lâm Đồng	Not same	Gardener	Others	27			Yes	Yes	Yes	headaches	yes	no	no	no	no			N/A	2017	18-Apr-17	18-Apr-17		20-Apr-17			P.vivax			No	Yes			Provincial imported	Province		1
OldSYS_237				1980	37	Male	Not relevant	2	Ia tô	Ia Grai	Gia Lai	Not same	Forest goer	Forest goers				Yes	Yes	Yes		no	no	yes	no	yes	Rừng Campuchia		Yes	2017	19-Apr-17	19-Apr-17		09-Nov-17			P.falciparum			No	No			Overseas imported	Cambodia		1
OldSYS_238				1986	31	Male	Not relevant	hamlet qui lân 6	Thạnh Quới	Vĩnh Thạnh	Cần Thơ	Not same	Field farmer	Forest field	24			Yes	Yes	Yes		no	yes	no	no	no			Yes	2017	19-Apr-17	19-Apr-17		19-Apr-17			P.vivax			No	No			Provincial imported	Province		1		27/01/2017
OldSYS_239				2013	4	Male	Not relevant	xung	Thanh	Hướng Hóa	Quảng Trị	Same	Student	Students	8			Yes	Yes	Yes		yes	no	no	no	no			Yes	2017	20-Apr-17	20-Apr-17		20-Apr-17			P.falciparum			No	Yes			Indigenous malaria case	Indigenous		1
OldSYS_240				2013	4	Male	Not relevant	khe ngang	Trường Xuân	Quảng Ninh	Quảng Bình	Same	Farmer	Farm	3			Yes	Yes	Yes		no	yes	no	no	no			N/A	2017	20-Apr-17	20-Apr-17		20-Apr-17			P.vivax			No	No			Indigenous malaria case	Indigenous		1
OldSYS_241				2011	6	Female	No	xung	Thanh	Hướng Hóa	Quảng Trị	Same	Student	Students	4			Yes	Yes	Yes		yes	no	no	no	no			Yes	2017	21-Apr-17	21-Apr-17		21-Apr-17			P.falciparum			No	Yes			Indigenous malaria case	Indigenous		1
OldSYS_242				1988	29	Male	Not relevant	Hải Ninh	Ninh Loan	Đức Trọng	Lâm Đồng	Same	Other	Others	26			N/A	N/A	N/A	n/a	n/a	n/a	n/a	n/a	n/a	n/a	n/a	N/A	2017	21-Apr-17	21-Apr-17		04-May-17			P.vivax							Case classsification NOT performed	n/a	n/a	1		.
OldSYS_243				1973	44	Female	No	Làng Gút	Krong	Kbang	Gia Lai	Same	Farmer	Farm	4			Yes	Yes	Yes		no	yes	no	no	no			N/A	2017	21-Apr-17	21-Apr-17		10-May-17			P.falciparum			No	No			Indigenous malaria case	Indigenous		1
OldSYS_244				1973	44	Male	Not relevant	hamlet Pa Pếch	Tân Phước	Đồng Phú	Bình Phước	Same	Farmer	Farm	27			N/A	N/A	N/A	n/a	n/a	n/a	n/a	n/a	n/a	n/a	n/a	N/A	2017	21-Apr-17	21-Apr-17		27-Apr-17			P.vivax							Case classsification NOT performed	n/a	n/a	1		.
OldSYS_245				1988	29	Male	Not relevant	làng dăng	Ia O	Ia Grai	Gia Lai	Same	Other	Others	27			N/A	N/A	N/A	n/a	n/a	n/a	n/a	n/a	n/a	n/a	n/a	N/A	2017	23-Apr-17	23-Apr-17		25-Apr-17			P.vivax							Case classsification NOT performed	n/a	n/a	1		.
OldSYS_246				1980	37	Male	Not relevant	măng khênh	Đăk Man	Đắk Glei	Kon Tum	Same						No											N/A	2017	24-Apr-17	24-Apr-17		24-Apr-17			P.vivax							Indigenous malaria case	Indigenous		1
OldSYS_247				1984	33	Male	Not relevant	măng khênh	Đăk Man	Đắk Glei	Kon Tum	Same						No											N/A	2017	24-Apr-17	24-Apr-17		24-Apr-17			P.vivax							Indigenous malaria case	Indigenous		1
OldSYS_248				1970	47	Male	Not relevant	11	Hương Hòa	Nam Đông	Thừa Thiên Huế	Same	hunter, forest goer	Others	2			Yes	No	Yes	headaches	no	no	yes	no	no			N/A	2017	24-Apr-17	24-Apr-17		24-Apr-17			Mixed			No	No			Indigenous malaria case	Indigenous		1
OldSYS_249				2011	6	Male	Not relevant	Làng Gút	Krong	Kbang	Gia Lai	Same	Children	Children	4			Yes	Yes	Yes		no	yes	no	no	no			N/A	2017	24-Apr-17	24-Apr-17		10-May-17			P.falciparum			No	No			Indigenous malaria case	Indigenous		1
OldSYS_250				1986	31	Male	Not relevant	6	Đăk Đrông	Cư Jút	Đắk Nông	Same	Farmer	Farm	27			N/A	N/A	N/A	n/a	n/a	n/a	n/a	n/a	n/a	n/a	n/a	N/A	2017	24-Apr-17	24-Apr-17		03-May-17			P.vivax							Case classsification NOT performed	n/a	n/a	1		.
OldSYS_251				2009	8	Female	No	klong bong	Tà Năng	Đức Trọng	Lâm Đồng	Same	Student	Students	24			N/A	N/A	N/A	n/a	n/a	n/a	n/a	n/a	n/a	n/a	n/a	N/A	2017	24-Apr-17	24-Apr-17		26-Apr-17			P.falciparum							Case classsification NOT performed	n/a	n/a	1		.
OldSYS_252				1989	28	Male	Not relevant	1	Ia tô	Ia Grai	Gia Lai	Not same	Forest goer	Forest goers				Yes	Yes	Yes		no	no	yes	no	yes	Cambodia		Yes	2017	25-Apr-17	25-Apr-17		09-Nov-17			P.vivax			No	No			Overseas imported	Cambodia		1
OldSYS_253				2013	4	Male	Not relevant	ra man	xy	Hướng Hóa	Quảng Trị	Same	Student	Students				No											N/A	2017	25-Apr-17	25-Apr-17		25-Apr-17			P.falciparum							Indigenous malaria case	Indigenous		1
OldSYS_254				1976	41	Male	Not relevant	mường pồn 1	Mường Pồn	Điện Biên	Điện Biên	Same	Farmer	Farm				Yes	Yes	No	no	yes	no	no	no	no			Yes	2017	25-Apr-17	25-Apr-17		26-Apr-17			P.vivax			No	No			Indigenous malaria case	Indigenous		1		2007
OldSYS_255				1989	28	Male	Not relevant	group 14	Long Sơn	Anh Sơn	Nghệ An	Not same	Freelancer	Others	8			Yes	Yes	Yes	headaches	yes	no	no	yes	no	Angola, Africa		Yes	2017	26-Apr-17	26-Apr-17		26-Apr-17			P.falciparum			No	No			Overseas imported	Africa		1		T3/2017
OldSYS_256				2009	8	Female	No	KLONG BANG	Tà Năng	Đức Trọng	Lâm Đồng	Same	Farmer	Farm	24			N/A	N/A	N/A	n/a	n/a	n/a	n/a	n/a	n/a	n/a	n/a	N/A	2017	26-Apr-17	26-Apr-17		03-May-17			P.falciparum							Case classsification NOT performed	n/a	n/a	1		.
OldSYS_257				2013	4	Male	Not relevant	thanh 4	Thanh	Hướng Hóa	Quảng Trị	Same	Student	Students				No											N/A	2017	27-Apr-17	27-Apr-17		27-Apr-17			P.vivax							Indigenous malaria case	Indigenous		1
OldSYS_258				2011	6	Male	Not relevant	thanh 4	Thanh	Hướng Hóa	Quảng Trị	Same	Student	Students	4			Yes	Yes	Yes		yes	no	no	no	no			Yes	2017	27-Apr-17	27-Apr-17		27-Apr-17			P.vivax			No	Yes			Indigenous malaria case	Indigenous		1
OldSYS_259				2013	4	Male	Not relevant	ra man	xy	Hướng Hóa	Quảng Trị	Same	Field farmer	Forest field				No											N/A	2017	27-Apr-17	27-Apr-17		27-Apr-17			P.falciparum							Overseas imported	Laos		1
OldSYS_260				2011	6	Male	Not relevant	thanh 4	Thanh	Hướng Hóa	Quảng Trị	Same	Children under 6, unschooling	Others	28			N/A	N/A	N/A	n/a	n/a	n/a	n/a	n/a	n/a	n/a	n/a	N/A	2017	27-Apr-17	27-Apr-17		27-Apr-17			P.vivax							Case classsification NOT performed	n/a	n/a	1		.
OldSYS_261				1979	38	Male	Not relevant	bôn biach	Ia Tul	Ia Pa	Gia Lai	Same	Farmer	Farm	3			Yes	Yes	Yes		no	no	yes	no	no			N/A	2017	28-Apr-17	28-Apr-17		10-May-17			P.vivax			No	No			Indigenous malaria case	Indigenous		1
OldSYS_262				1997	20	Male	Not relevant	Thạnh Phú	Thạnh Bình	Tân Biên	Tây Ninh	Same	Worker	Worker	24			N/A	N/A	N/A	n/a	n/a	n/a	n/a	n/a	n/a	n/a	n/a	N/A	2017	29-Apr-17	29-Apr-17		04-May-17			P.vivax							Case classsification NOT performed	n/a	n/a	1		.
OldSYS_263				1993	24	Male	Not relevant	PHÚ HÒA	la Le	Chư Pưh	Gia Lai	Same	Farmer	Farm	24			N/A	N/A	N/A	n/a	n/a	n/a	n/a	n/a	n/a	n/a	n/a	N/A	2017	29-Apr-17	04-May-17		05-May-17			P.falciparum							Case classsification NOT performed	n/a	n/a	1		.
OldSYS_264				1981	36	Male	Not relevant	Tà Hine	Tà Hine	Đức Trọng	Lâm Đồng	Same	Farmer	Farm	26			N/A	N/A	N/A	n/a	n/a	n/a	n/a	n/a	n/a	n/a	n/a	N/A	2017	30-Apr-17	30-Apr-17		08-May-17			P.vivax							Case classsification NOT performed	n/a	n/a	1		.
OldSYS_265				1983	34	Male	Not relevant	huồi lau	Bảo Nam	Kỳ Sơn	Nghệ An	Same	Field farmer	Forest field	5			Yes	Yes	Yes		yes	no	no	no	no			Yes	2017	01-May-17	01-May-17		03-May-17			P.vivax			No	No			Indigenous malaria case	Indigenous		1
OldSYS_266				1985	32	Male	Not relevant	Tân Phong	Tân Thành	Bù Đốp	Bình Phước	Same	Farmer	Farm	27			N/A	N/A	N/A	n/a	n/a	n/a	n/a	n/a	n/a	n/a	n/a	N/A	2017	01-May-17	01-May-17		09-May-17			P.falciparum							Case classsification NOT performed	n/a	n/a	1		.
OldSYS_267				1996	21	Male	Not relevant	group	Sơ Ró	Kông Chro	Gia Lai	Same	Farmer	Farm	3			Yes	No	No		no	no	yes	no	no			Yes	2017	02-May-17	02-May-17		03-May-17			P.falciparum			No	No			Indigenous malaria case	Indigenous		1
OldSYS_268				1997	20	Female	No	đăk ven	Đăk Pét	Đắk Glei	Kon Tum	Same						No											N/A	2017	03-May-17	03-May-17		03-May-17			P.vivax							Indigenous malaria case	Indigenous		1
OldSYS_269				1987	30	Male	Not relevant		Minh Hóa	Tuyên Hóa	Quảng Bình	Not same	Forest goer	Forest goers				Yes	Yes	Yes		no	no	yes	no	yes	Rừng Campuchia		Yes	2017	03-May-17	03-May-17		03-May-17			P.falciparum			No	No			Overseas imported	Cambodia		1
OldSYS_270				1984	33	Male	Not relevant				Quảng Bình	Not same	Forest goer	Forest goers	1			Yes	Yes	Yes		no	no	yes	no	no	Rừng Campuchia		Yes	2017	03-May-17	03-May-17		09-Nov-17			P.falciparum			No	No			Overseas imported	Cambodia		1
OldSYS_271				2008	9	Female	No	thanh 4	Thanh	Hướng Hóa	Quảng Trị	Same	Student	Students	2			Yes	Yes	Yes		yes	no	no	no	no			Yes	2017	03-May-17	03-May-17		03-May-17			P.vivax			No	Yes			Indigenous malaria case	Indigenous		1
OldSYS_272				1981	36	Female	No	quang long	Quang Thành	Yên thành	Nghệ An	Not same	Farmer	Farm	3			Yes	Yes	Yes		no	no	no	no	yes	Bình Phước		N/A	2017	03-May-17	03-May-17		03-May-17			P.falciparum			No	No			Provincial imported	Province		1
OldSYS_273				1981	36	Female	No	Quang Long	Quang Thành	Yên Thành	Nghệ An	Same	Farmer	Farm	24			N/A	N/A	N/A	n/a	n/a	n/a	n/a	n/a	n/a	n/a	n/a	N/A	2017	03-May-17	03-May-17		22-May-17			P.falciparum							Case classsification NOT performed	n/a	n/a	1		.
OldSYS_274				1993	24	Male	Not relevant	klong bong	Tà Năng	Đức Trọng	Lâm Đồng	Same	Farmer	Farm	28			N/A	N/A	N/A	n/a	n/a	n/a	n/a	n/a	n/a	n/a	n/a	N/A	2017	03-May-17	03-May-17		08-May-17			P.vivax							Case classsification NOT performed	n/a	n/a	1		.
OldSYS_275				2012	5	Male	Not relevant	xuân tân	Đăk Xú	Ngọc Hồi	Kon Tum	Same						No											N/A	2017	04-May-17	04-May-17		04-May-17			P.vivax							Indigenous malaria case	Indigenous		1
OldSYS_276				1993	24	Male	Not relevant	group 37 kv7	Đống Đa	Thành phố Quy Nhơn	Bình Định	Not same	Worker	Worker	3			Yes	Yes	Yes		no	no	no	yes	no	Cambodia		Yes	2017	05-May-17	05-May-17		13-May-17			P.vivax			No	No			Overseas imported	Cambodia		1
OldSYS_277				1983	34	Male	Not relevant	khe sung	Ngân thủy	Lệ Thủy	Quảng Bình	Same	Field farmer	Forest field	3			Yes	Yes	Yes		yes	yes	no	no	no			N/A	2017	05-May-17	05-May-17		09-May-17			P.vivax			No	Yes			Indigenous malaria case	Indigenous		1
OldSYS_278				2012	5	Male	Not relevant	măng tôn	Pờ Y	Ngọc Hồi	Kon Tum	Same						No											N/A	2017	06-May-17	06-May-17		06-May-17			P.falciparum							Indigenous malaria case	Indigenous		1
OldSYS_279				1989	28	Male	Not relevant	se san 4 area	Ia o	Ia Grai	Gia Lai	Not same	Forest goer	Forest goers	1			Yes	Yes	Yes		no	no	yes	no	yes	Cambodia		Yes	2017	06-May-17	06-May-17		09-Nov-17			P.vivax			No	No			Overseas imported	Cambodia		1
OldSYS_280				1975	42	Male	Not relevant	bắc sơn	Quang Thành	Yên Thành	Nghệ An	Same	Freelancer	Others				No											N/A	2017	06-May-17	06-May-17		06-May-17			P.falciparum							Indigenous malaria case	Indigenous		1
OldSYS_281				1975	42	Male	Not relevant	bảo sơn	Nam Thành	Yên Thành	Nghệ An	Not same	Freelancer	Others	3			Yes	Yes	Yes		no	no	no	no	yes	Bình Phước		Yes	2017	06-May-17	06-May-17		07-May-17			P.falciparum			No	No			Provincial imported	Province		1
OldSYS_282				1996	21	Female	No	tà nua cô	Thanh	Hướng Hóa	Quảng Trị	Not same	Farmer	Farm	3			Yes	Yes	Yes		no	yes	no	no	no			Yes	2017	06-May-17	06-May-17		06-May-17			P.falciparum			No	Yes			Overseas imported	Laos		1
OldSYS_283				2002	15	Male	Not relevant	tà nua cô	Thanh	Hướng Hóa	Quảng Trị	Not same	Farmer	Farm	2			Yes	Yes	Yes		no	no	yes	yes	no			Yes	2017	06-May-17	06-May-17		06-May-17			P.falciparum			No	Yes			Overseas imported	Laos		1
OldSYS_284				1977	40	Male	Not relevant	bắc sơn	Quang Thành	Yên Thành	Nghệ An	Same	Farmer	Farm	0			N/A	N/A	N/A	n/a	n/a	n/a	n/a	n/a	n/a	n/a	n/a	N/A	2017	06-May-17	06-May-17		22-May-17			P.falciparum							Case classsification NOT performed	n/a	n/a	1		.
OldSYS_285				2012	5	Female	No	pa lu	A Túc	Hướng Hóa	Quảng Trị	Same	Student	Students				No											N/A	2017	07-May-17	07-May-17		07-May-17			P.falciparum							Indigenous malaria case	Indigenous		1
OldSYS_286				2012	5	Male	Not relevant	xung	Thanh	Hướng Hóa	Quảng Trị	Same	Student	Students				No											N/A	2017	07-May-17	07-May-17		07-May-17			P.falciparum							Indigenous malaria case	Indigenous		1
OldSYS_287				2012	5	Male	Not relevant	paroi	A Dơi	Hướng Hóa	Quảng Trị	Same	Student	Students				No											N/A	2017	07-May-17	07-May-17		07-May-17			P.falciparum							Indigenous malaria case	Indigenous		1
OldSYS_288				2012	5	Female	No	tà ry	Húc	Hướng Hóa	Quảng Trị	Same	Field farmer	Forest field				No											N/A	2017	07-May-17	07-May-17		07-May-17			P.falciparum							Indigenous malaria case	Indigenous		1
OldSYS_289				2000	17	Female	No	kty	Chư Kbô	Krông Búk	Đắk Lắk	Same	Student	Students	0			N/A	N/A	N/A	n/a	n/a	n/a	n/a	n/a	n/a	n/a	n/a	N/A	2017	07-May-17	07-May-17		09-May-17			P.falciparum							Case classsification NOT performed	n/a	n/a	1		.
OldSYS_290				1991	26	Male	Not relevant	Suối cối 1	Xuân Quang 1	Đồng Xuân	Phú Yên	Same	Farmer	Farm	0			N/A	N/A	N/A	n/a	n/a	n/a	n/a	n/a	n/a	n/a	n/a	N/A	2017	08-May-17	08-May-17		16-May-17			P.vivax							Case classsification NOT performed	n/a	n/a	1		.
OldSYS_291				2017	0	Male	Not relevant	suối cối 1	Xuân Quang 1	Đồng Xuân	Phú Yên	Same	Farmer	Farm	3			Yes	Yes	Yes		yes	no	no	no	no			N/A	2017	08-May-17	08-May-17		10-May-17			P.vivax			No	No			Indigenous malaria case	Indigenous		1
OldSYS_292				1988	29	Male	Not relevant	chân trộng	Trường Sơn	Quảng Ninh	Quảng Bình	Same	Farmer	Farm	3			Yes	Yes	Yes	headaches, dizzy, tired	yes	no	no	no	no			N/A	2017	08-May-17	08-May-17		08-May-17			P.vivax			No	No			Indigenous malaria case	Indigenous		1
OldSYS_293				1985	32	Male	Not relevant	đồng nang	Đông Bắc	Kim Bôi	Hòa Bình	Not same	Vietel staff	Others				Yes	Yes	Yes		no	no	no	no	yes	Bosundi		Yes	2017	08-May-17	08-May-17		30-Nov-17			P.vivax			No	No			Overseas imported	Africa		1
OldSYS_294				2012	5	Male	Not relevant	village 7	Thuận	Hướng Hóa	Quảng Trị	Same	Field farmer	Forest field				No											N/A	2017	09-May-17	09-May-17		09-May-17			P.falciparum							Overseas imported	Laos		1
OldSYS_295				2012	5	Male	Not relevant	hoong	Hướng Linh	Hướng Hóa	Quảng Trị	Same	Field farmer	Forest field				No											N/A	2017	09-May-17	09-May-17		09-May-17			P.falciparum							Indigenous malaria case	Indigenous		1
OldSYS_296				2012	5	Male	Not relevant	tân đi 3	A Vao	Đakrông	Quảng Trị	Same	Children	Children				No											N/A	2017	09-May-17	09-May-17		09-May-17			P.vivax							Indigenous malaria case	Indigenous		1
OldSYS_297				2012	5	Male	Not relevant	tân đi 3	Hướng Linh	Hướng Hóa	Quảng Trị	Same	Children	Children				No											N/A	2017	09-May-17	09-May-17		09-May-17			P.vivax							Indigenous malaria case	Indigenous		1
OldSYS_298				2003	14	Female	No	gòi re	Ba Xa	Ba Tơ	Quảng Ngãi	Same	Farmer	Farm	3			Yes	Yes	Yes		yes	no	no	no	no			N/A	2017	09-May-17	09-May-17		09-Jun-17			P.falciparum		Yes	No	Yes			Indigenous malaria case	Indigenous		0	no
OldSYS_299				1957	60	Male	Not relevant	gòi re	Ba Xa	Ba Tơ	Quảng Ngãi	Same	Farmer	Farm	3			Yes	Yes	Yes		yes	no	no	no	no			N/A	2017	09-May-17	09-May-17		09-Jul-17			P.falciparum		Yes	No	Yes			Indigenous malaria case	Indigenous		0	no
OldSYS_300				1976	41	Male	Not relevant	1	Đức Phú	Tánh Linh	Bình Thuận	Same	Farmer	Farm	7			Yes	Yes	Yes		no	no	yes	no	no			Yes	2017	10-May-17	10-May-17		11-May-17			P.falciparum			No	No			Indigenous malaria case	Indigenous		1
OldSYS_301				1981	36	Female	No	4	Lộc Nam	Bảo Lâm	Lâm Đồng	Not same	Gardener	Others	25			Yes	No	Yes	headaches, tired	no	yes	no	no	no			N/A	2017	10-May-17	10-May-17		12-May-17			P.falciparum			No	No			Provincial imported	Province		1
OldSYS_302				2014	3	Male	Not relevant	do mười hamlet	Nghĩa Sơn	Nghĩa Hưng	Nam Định	Same	Children under 6, unschooling	Others	27			N/A	N/A	N/A	n/a	n/a	n/a	n/a	n/a	n/a	n/a	n/a	N/A	2017	11-May-17	11-May-17		17-May-17			P.falciparum							Case classsification NOT performed	n/a	n/a	1		.
cha:trần văn tàu
mẹ:Trần Thị Hiền				1	Old system	1
OldSYS_303				2000	17	Female	No	A sau	A Túc	Hướng Hóa	Quảng Trị	Same	Farmer	Farm	27			N/A	N/A	N/A	n/a	n/a	n/a	n/a	n/a	n/a	n/a	n/a	N/A	2017	12-May-17	12-May-17		02-Jun-17			P.vivax							Case classsification NOT performed	n/a	n/a	1		.
OldSYS_304				1990	27	Male	Not relevant	group 5	Liên Hương town	Tuy Phong	Bình Thuận	Same	Tuy Phong district police officer	Others	2			Yes	Yes	Yes		no	no	yes	no	no	patrol, go to the forest in xã Phan Dũng		Yes	2017	13-May-17	13-May-17		13-May-17			P.vivax			No	No			Indigenous malaria case	Indigenous		1
OldSYS_305				1961	56	Male	Not relevant	4	Bom Bo	Bù Đăng	Bình Phước	Same	Field farmer	Forest field	28			Yes	Yes	Yes		yes	yes	no	no	no			Yes	2017	13-May-17	13-May-17		09-Nov-17			P.falciparum			Yes	Yes			Indigenous malaria case	Indigenous		0	no	42805
OldSYS_306				1994	23	Male	Not relevant	hamlet 4	Lộc Hưng	Lộc Ninh	Bình Phước	Same	Farmer	Farm	29			N/A	N/A	N/A	n/a	n/a	n/a	n/a	n/a	n/a	n/a	n/a	N/A	2017	13-May-17	13-May-17		31-May-17			P.falciparum							Case classsification NOT performed	n/a	n/a	1		.
OldSYS_307				1990	27	Male	Not relevant	6	Phước Sơn	Bù Đăng	Bình Phước	Same	Field farmer	Forest field	27			Yes	Yes	Yes		no	yes	no	no	no			Yes	2017	14-May-17	14-May-17		09-Nov-17			P.vivax			No	No			Indigenous malaria case	Indigenous		1	yes	2/11/2017
OldSYS_308				1972	45	Male	Not relevant	hamlet 1	Bù Gia Mập	Bù Gia Mập	Bình Phước	Same	Other	Others	0			N/A	N/A	N/A	n/a	n/a	n/a	n/a	n/a	n/a	n/a	n/a	N/A	2017	16-May-17	16-May-17		31-May-17			P.falciparum							Case classsification NOT performed	n/a	n/a	1		.
OldSYS_309				1994	23	Male	Not relevant	la trọng 1	Trọng Hóa	Minh Hóa	Quảng Bình	Same	Field farmer	Forest field	3			Yes	Yes	Yes		yes	no	no	no	no			N/A	2017	16-May-17	16-May-17		16-May-17			P.vivax			No	No			Indigenous malaria case	Indigenous		1
OldSYS_310				1983	34	Male	Not relevant	khe cát	Trường Sơn	Quảng Ninh	Quảng Bình	Same	Field farmer	Forest field	3			Yes	Yes	Yes	headaches, tired	yes	no	no	no	no			N/A	2017	16-May-17	16-May-17		16-May-17			P.vivax			No	No			Indigenous malaria case	Indigenous		1
OldSYS_311				1994	23	Male	Not relevant	2	La Ngâu	Tánh Linh	Bình Thuận	Same	Forest goer	Forest goers	2			Yes	Yes	No		no	no	yes	no	no			Yes	2017	16-May-17	16-May-17		17-May-17			P.falciparum			No	No			Indigenous malaria case	Indigenous		1
OldSYS_312				1991	26	Male	Not relevant	bình tân	Phước Minh	Bù Gia Mập	Bình Phước	Same	Farmer	Farm	29			N/A	N/A	N/A	n/a	n/a	n/a	n/a	n/a	n/a	n/a	n/a	N/A	2017	17-May-17	17-May-17		24-May-17			P.vivax							Case classsification NOT performed	n/a	n/a	1		.
OldSYS_313				1987	30	Male	Not relevant	yang bông village	Ea Huar	Buôn Đôn	Đắk Lắk	Same	Farmer	Farm	28			N/A	N/A	N/A	n/a	n/a	n/a	n/a	n/a	n/a	n/a	n/a	N/A	2017	18-May-17	18-May-17		24-May-17			P.vivax							Case classsification NOT performed	n/a	n/a	1		.
OldSYS_314				1992	25	Male	Not relevant	2	Ia tô	Ia Grai	Gia Lai	Not same	Forest goer	Forest goers	1			Yes	Yes	Yes		no	no	yes	no	yes	Rừng Campuchia		Yes	2017	19-May-17	19-May-17		09-Nov-17			P.vivax			No	No			Overseas imported	Cambodia		1
OldSYS_315				1980	37	Male	Not relevant	2	Ia Tô	Ia Grai	Gia Lai	Not same	Forest goer	Forest goers	1			Yes	Yes	Yes		no	no	yes	no	yes	Cambodia		Yes	2017	19-May-17	19-May-17		09-Nov-17			P.falciparum			No	No			Overseas imported	Cambodia		1		19/04/2017
OldSYS_316				2012	5	Female	No	village 9	Thanh	Hướng Hóa	Quảng Trị	Same	Student	Students				No											N/A	2017	19-May-17	19-May-17		19-May-17			P.falciparum							Overseas imported	Laos		1
OldSYS_317				2012	5	Male	Not relevant	cổ thành	Tân Thành	Hướng Hóa	Quảng Trị	Same	Field farmer	Forest field				No											N/A	2017	19-May-17	19-May-17		19-May-17			P.vivax							Overseas imported	Laos		1
OldSYS_318				1989	28	Male	Not relevant	Di Linh Thượng 2	Di Linh town	Di Linh	Lâm Đồng	Same	Farmer	Farm	27			N/A	N/A	N/A	n/a	n/a	n/a	n/a	n/a	n/a	n/a	n/a	N/A	2017	19-May-17	19-May-17		09-Aug-17			P.vivax							Case classsification NOT performed	n/a	n/a	1		.
OldSYS_319				2011	6	Male	Not relevant	Làng goòng	Ia Púch	Chư Prông	Gia Lai	Same	Children under 6, unschooling	Others	27			N/A	N/A	N/A	n/a	n/a	n/a	n/a	n/a	n/a	n/a	n/a	N/A	2017	20-May-17	23-May-17		29-May-17			P.falciparum							Case classsification NOT performed	n/a	n/a	1		.
OldSYS_320				2012	5	Male	Not relevant	a tông	A Xing	Hướng Hóa	Quảng Trị	Same	Field farmer	Forest field				No											N/A	2017	21-May-17	21-May-17		21-May-17			P.falciparum							Overseas imported	Laos		1
OldSYS_321				2016	1	Female	No	Hải Nam	Ninh Loan	Đức Trọng	Lâm Đồng	Same	Children under 6, unschooling	Others	26			N/A	N/A	N/A	n/a	n/a	n/a	n/a	n/a	n/a	n/a	n/a	N/A	2017	21-May-17	21-May-17		20-Sep-17			P.falciparum							Case classsification NOT performed	n/a	n/a	1		.
OldSYS_322				1981	36	Female	No	đăk hà	Đăk Trăm	Đăk Tô	Kon Tum	Same						No											N/A	2017	22-May-17	22-May-17		24-May-17			P.falciparum							Indigenous malaria case	Indigenous		1
OldSYS_323				1982	35	Male	Not relevant	2	Đức Phú	Tánh Linh	Bình Thuận	Same	Farmer	Farm	5			Yes	Yes	Yes		no	no	yes	no	no	go to the forest in La Ngâu -Tánh Linh		Yes	2017	22-May-17	22-May-17		22-May-17			P.falciparum			No	No			Indigenous malaria case	Indigenous		1		2015
OldSYS_324				1966	51	Male	Not relevant	cao trạch	Phong Hóa	Tuyên Hóa	Quảng Bình	Same	Farmer	Farm	29			Yes	No	No		no	no	yes	no	no			Yes	2017	22-May-17	22-May-17		22-May-17			P.vivax			No	No			Indigenous malaria case	Indigenous		1
OldSYS_325				2004	13	Male	Not relevant	mơ năng 1	Kim Tân	Ia Pa	Gia Lai	Same	Children	Children	3			Yes	Yes	Yes		no	yes	no	no	no			N/A	2017	22-May-17	22-May-17		22-May-17			P.vivax			No	No			Indigenous malaria case	Indigenous		1
OldSYS_326				1992	25	Male	Not relevant	tân hợp	Tam Thái	Tương Dương	Nghệ An	Not same	Farmer	Farm	8			Yes	Yes	Yes	tired, pale, dizzy	no	no	yes	no	yes	Gia Lai		Yes	2017	22-May-17	22-May-17		24-May-17			P.vivax			No	No			Provincial imported	Province		1
OldSYS_327				1974	43	Male	Not relevant	CỔ THÀNH	Tân Thành	Hướng Hóa	Quảng Trị	Same	Farmer	Farm	27			N/A	N/A	N/A	n/a	n/a	n/a	n/a	n/a	n/a	n/a	n/a	N/A	2017	22-May-17	22-May-17		02-Jun-17			P.vivax							Case classsification NOT performed	n/a	n/a	1		.
OldSYS_328				1975	42	Male	Not relevant	bắc sơn	Quang Thành	Yên Thành	Nghệ An	Not same	Farmer	Farm	1			Yes	Yes	Yes		no	no	no	no	yes	Bình Phước		Yes	2017	22-May-17	22-May-17		23-May-17			P.vivax			No	No			Provincial imported	Province		1
OldSYS_329				1959	58	Male	Not relevant	tùng giang	Quảng Châu	Quảng Trạch	Quảng Bình	Not same	Forest goer	Forest goers	2			Yes	No	Yes		no	no	no	no	yes	go to the forest in Gia Lai		Yes	2017	23-May-17	23-May-17		25-May-17			P.vivax			No	No			Provincial imported	Province		1		don't remember
OldSYS_330				1978	39	Male	Not relevant	29/3 nguyễn phúc lan	Kim Long ward	Thành phố Huế	Thừa Thiên Huế	Not same	Farmer	Others	3			Yes	Yes	Yes		yes	no	no	no	yes	Làm ăn tại Gia Lai - Kontum		Yes	2017	23-May-17	23-May-17		23-May-17			P.vivax			No	No			Provincial imported	Province		1
OldSYS_331				1991	26	Male	Not relevant	group 1 hòa lạc	Phú phong town	Tây Sơn	Bình Định	Not same	Mason	Others	3			Yes	Yes	Yes		no	no	no	no	yes	Gia Lai		Yes	2017	23-May-17	23-May-17		07-Jun-17			P.vivax			No				Provincial imported	Province		1
OldSYS_332				1967	50	Female	No	Thạnh Trung	Thạnh Tây	Tân Biên	Tây Ninh	Same	Worker	Worker	30			N/A	N/A	N/A	n/a	n/a	n/a	n/a	n/a	n/a	n/a	n/a	N/A	2017	24-May-17	24-May-17		25-May-17			Mixed							Case classsification NOT performed	n/a	n/a	1		.
OldSYS_333				2012	5	Female	No	xung	Thanh	Hướng Hóa	Quảng Trị	Same	Student	Students				No											N/A	2017	24-May-17	24-May-17		24-May-17			P.vivax							Indigenous malaria case	Indigenous		1
OldSYS_334				2012	5	Male	Not relevant	pa lu	A Túc	Hướng Hóa	Quảng Trị	Same	Field farmer	Forest field				No											N/A	2017	25-May-17	25-May-17		25-May-17			P.falciparum							Commune imported	Commune		1
OldSYS_335				1957	60	Male	Not relevant	group 2	Vĩnh Lộc	Can Lộc	Hà Tĩnh	Not same	Freelancer	Others	6			Yes	Yes	Yes		no	no	no	no	yes	Lào		Yes	2017	25-May-17	25-May-17		25-May-17			P.vivax			No	No			Overseas imported	Laos		1
OldSYS_336				1998	19	Male	Not relevant	nông siu village	Ia Rmok	Krông Pa	Gia Lai	Not same	Farmer	Farm	2			Yes	Yes	Yes		no	yes	no	no	no			N/A	2017	25-May-17	25-May-17		26-May-17			P.vivax			Yes	Yes			Provincial imported	Province		1
OldSYS_337				1962	55	Male	Not relevant	h'liên village	Chư Drăng	Krông Pa	Gia Lai	Same	Farmer	Farm	2			Yes	Yes	Yes		no	no	yes	no	no			N/A	2017	25-May-17	25-May-17		25-May-17			P.vivax			No	No			Indigenous malaria case	Indigenous		1
OldSYS_338				1990	27	Male	Not relevant	ha wai	Tu Tra	Đơn Dương	Lâm Đồng	Not same	Farmer	Farm	28			Yes	Yes	No		yes	no	no	no	no			Yes	2017	25-May-17	25-May-17		28-May-17			P.falciparum			No	No			Provincial imported	Province		1
OldSYS_339				1992	25	Male	Not relevant	3	Ea Kpam	Cư M'Gar	Đắk Lắk	Same	Farmer	Farm	30			N/A	N/A	N/A	n/a	n/a	n/a	n/a	n/a	n/a	n/a	n/a	N/A	2017	25-May-17	25-May-17		26-May-17			P.falciparum							Case classsification NOT performed	n/a	n/a	1		.
OldSYS_340				2006	11	Male	Not relevant	Cuor village	Ea M'Dróh	Cư M'Gar	Đắk Lắk	Same	Student	Students	28			N/A	N/A	N/A	n/a	n/a	n/a	n/a	n/a	n/a	n/a	n/a	N/A	2017	25-May-17	25-May-17		26-May-17			P.falciparum							Case classsification NOT performed	n/a	n/a	1		.
OldSYS_341				2012	5	Male	Not relevant	a đeng	A ngo	Đakrông	Quảng Trị	Same	Student	Students				No											N/A	2017	26-May-17	26-May-17		26-May-17			P.falciparum							Indigenous malaria case	Indigenous		1
OldSYS_342				2012	5	Male	Not relevant	a đeng	Hướng Linh	Hướng Hóa	Quảng Trị	Same	Student	Students				No											N/A	2017	26-May-17	26-May-17		26-May-17			P.falciparum							Indigenous malaria case	Indigenous		1
OldSYS_343				1987	30	Male	Not relevant		Minh Hóa	Tuyên Hóa	Quảng Bình	Not same	Forest goer	Forest goers	1			Yes	Yes	Yes		no	no	yes	no	yes	Rừng Campuchia		Yes	2017	28-May-17	28-May-17		09-Nov-17			P.falciparum			No	No			Overseas imported	Cambodia		1		42799
OldSYS_344				2012	5	Female	No	ra man	xy	Hướng Hóa	Quảng Trị	Same	Field farmer	Forest field				No											N/A	2017	28-May-17	28-May-17		28-May-17			P.falciparum							Overseas imported	Laos		1
OldSYS_345				2015	2	Female	No	Ra man	Xy	Hướng Hóa	Quảng Trị	Same	Children under 6, unschooling	Others	26			N/A	N/A	N/A	n/a	n/a	n/a	n/a	n/a	n/a	n/a	n/a	N/A	2017	28-May-17	28-May-17		05-Jun-17			P.falciparum							Case classsification NOT performed	n/a	n/a	1		.
OldSYS_346				1972	45	Male	Not relevant	2	Phong Phú	Tuy Phong	Bình Thuận	Same	Field farmer	Forest field	4			Yes	Yes	Yes		no	no	yes	no	no	go to the forest in xã Phan Dũng		Yes	2017	29-May-17	29-May-17		29-May-17			P.vivax			No	No			Indigenous malaria case	Indigenous		1
OldSYS_347				2012	5	Female	No	ra man	xy	Hướng Hóa	Quảng Trị	Same	Field farmer	Forest field				No											N/A	2017	29-May-17	29-May-17		29-May-17			P.falciparum							Overseas imported	Laos		1
OldSYS_348				1993	24	Male	Not relevant	hamlet Phước Tân	Tân Phước	Đồng Phú	Bình Phước	Same	Farmer	Farm	29			N/A	N/A	N/A	n/a	n/a	n/a	n/a	n/a	n/a	n/a	n/a	N/A	2017	29-May-17	29-May-17		05-Jun-17			P.falciparum							Case classsification NOT performed	n/a	n/a	1		.
OldSYS_349				2011	6	Male	Not relevant	ra man	Xy	Hướng Hóa	Quảng Trị	Same	Student	Students	27			N/A	N/A	N/A	n/a	n/a	n/a	n/a	n/a	n/a	n/a	n/a	N/A	2017	29-May-17	30-May-17		30-May-17			P.falciparum							Case classsification NOT performed	n/a	n/a	1		.
OldSYS_350				2012	5	Male	Not relevant	tà nua cô	Thanh	Hướng Hóa	Quảng Trị	Same	Field farmer	Forest field				No											N/A	2017	30-May-17	30-May-17		30-May-17			P.falciparum							Overseas imported	Laos		1
OldSYS_351				2012	5	Female	No	tà nua cô	Thanh	Hướng Hóa	Quảng Trị	Same	Field farmer	Forest field				No											N/A	2017	30-May-17	30-May-17		30-May-17			P.falciparum							Overseas imported	Laos		1
OldSYS_352				2012	5	Female	No	xung	Thanh	Hướng Hóa	Quảng Trị	Same	Field farmer	Forest field				No											N/A	2017	30-May-17	30-May-17		30-May-17			P.falciparum							Overseas imported	Laos		1
OldSYS_353				1974	43	Female	No	xung	Thanh	Hướng Hóa	Quảng Trị	Same	Farmer	Farm	23			N/A	N/A	N/A	n/a	n/a	n/a	n/a	n/a	n/a	n/a	n/a	N/A	2017	30-May-17	30-May-17		30-May-17			P.falciparum							Case classsification NOT performed	n/a	n/a	1		.
OldSYS_354				1972	45	Male	Not relevant	lạc thành	Hùng Thành	Yên Thành	Nghệ An	Not same	Farmer	Farm	1			Yes	Yes	Yes		no	no	no	yes	no	Cambodia		Yes	2017	30-May-17	30-May-17		11-Jun-17			P.vivax			No	No			Overseas imported	Cambodia		1
OldSYS_355				1994	23	Male	Not relevant	hiệp tiến	Canh Hiệp	Vân Canh	Bình Định	Same	farmer, plant acacia	Others	7			Yes	Yes	Yes		no	yes	no	no	no			Yes	2017	30-May-17	30-May-17		05-Jun-17			P.vivax			No	No			Indigenous malaria case	Indigenous		1
OldSYS_356				2003	14	Male	Not relevant	Ndrech	Ea Huar	Buôn Đôn	Đắk Lắk	Same	Farmer	Farm	27			N/A	N/A	N/A	n/a	n/a	n/a	n/a	n/a	n/a	n/a	n/a	N/A	2017	31-May-17	31-May-17		07-Jun-17			P.falciparum							Case classsification NOT performed	n/a	n/a	1		.
OldSYS_357				2017	0	Male	Not relevant	tờ rợp	Đăk Năng	Thành phố Kon Tum	Kon Tum	Same						No											N/A	2017	01-Jun-17	01-Jun-17					P.falciparum							Indigenous malaria case	Indigenous		1
OldSYS_358				2017	0	Male	Not relevant	ka đừ	Sa Thầy town	Sa Thầy	Kon Tum	Same						No											N/A	2017	01-Jun-17	01-Jun-17					P.falciparum							Indigenous malaria case	Indigenous		1
OldSYS_359				2017	0	Male	Not relevant	kt kơnâm2	Đăk Rơ Wa	Thành phố Kon Tum	Kon Tum	Same						No											N/A	2017	01-Jun-17	01-Jun-17					P.vivax							Indigenous malaria case	Indigenous		1
OldSYS_360				2017	0	Male	Not relevant	kleng	Sa Thầy town	Sa Thầy	Kon Tum	Same						No											N/A	2017	01-Jun-17	01-Jun-17					P.falciparum							Indigenous malaria case	Indigenous		1
OldSYS_361				2017	0	Male	Not relevant	tờ rợp	Đăk Năng	Thành phố Kon Tum	Kon Tum	Same						No											N/A	2017	01-Jun-17	01-Jun-17					P.vivax							Indigenous malaria case	Indigenous		1
OldSYS_362				2017	0	Male	Not relevant	group 04	Lê lợi ward	Thành phố Kon Tum	Kon Tum	Same						No											N/A	2017	01-Jun-17	01-Jun-17					P.vivax							Indigenous malaria case	Indigenous		1
OldSYS_363				2017	0	Male	Not relevant	1	Trần Hưng Đạo ward	Thành phố Kon Tum	Kon Tum	Same						No											N/A	2017	01-Jun-17	01-Jun-17					P.falciparum							Indigenous malaria case	Indigenous		1
OldSYS_364				2017	0	Female	No	3	Ya Xiêr	Sa Thầy	Kon Tum	Same						No											N/A	2017	01-Jun-17	01-Jun-17					P.falciparum							Indigenous malaria case	Indigenous		1
OldSYS_365				2017	0	Male	Not relevant	3	Ngô Mây ward	Thành phố Kon Tum	Kon Tum	Same						No											N/A	2017	01-Jun-17	01-Jun-17					P.falciparum							Indigenous malaria case	Indigenous		1
OldSYS_366				2017	0	Male	Not relevant	1	Sa Thầy town	Sa Thầy	Kon Tum	Same						No											N/A	2017	01-Jun-17	01-Jun-17					P.falciparum							Indigenous malaria case	Indigenous		1
OldSYS_367				2017	0	Male	Not relevant	morai	Mô Rai	Sa Thầy	Kon Tum	Same						No											N/A	2017	01-Jun-17	01-Jun-17					P.falciparum							Indigenous malaria case	Indigenous		1
OldSYS_368				2017	0	Male	Not relevant	bình an	Sa Bình	Sa Thầy	Kon Tum	Same						No											N/A	2017	01-Jun-17	01-Jun-17					P.vivax							Indigenous malaria case	Indigenous		1
OldSYS_369				1990	27	Male	Not relevant	Đăk rve town	Đăk Rve town	Kon Làm rẫy	Kon Tum	Same						No											N/A	2017	01-Jun-17	01-Jun-17					P.vivax							Indigenous malaria case	Indigenous		1
OldSYS_370				1979	38	Female	No	morai	Mô Rai	Sa Thầy	Kon Tum	Same						No											N/A	2017	01-Jun-17	01-Jun-17					P.falciparum							Indigenous malaria case	Indigenous		1
OldSYS_371				2017	0	Female	No	đăk wơk	Hơ Moong	Sa Thầy	Kon Tum	Same						No											N/A	2017	01-Jun-17	01-Jun-17					P.vivax							Indigenous malaria case	Indigenous		1
OldSYS_372				2002	15	Male	Not relevant	nam hiệp 1	Ka Đô	Đơn Dương	Lâm Đồng	Not same	Farmer	Farm	27			Yes	Yes	No		yes	no	no	no	no			No	2017	01-Jun-17	01-Jun-17		06-Jun-17			P.vivax			No	No			Provincial imported	Province		1
OldSYS_373				1987	30	Male	Not relevant	quý đức	Ia Trok	Ia Pa	Gia Lai	Same	Farmer	Farm	6			Yes	Yes	Yes		no	no	yes	no	no			N/A	2017	01-Jun-17	01-Jun-17		01-Jun-17			P.falciparum			No	No			Indigenous malaria case	Indigenous		1
OldSYS_374				2002	15	Male	Not relevant	Tôm Rang	Đa Quyn	Đức Trọng	Lâm Đồng	Same	Student	Students	27			N/A	N/A	N/A	n/a	n/a	n/a	n/a	n/a	n/a	n/a	n/a	N/A	2017	01-Jun-17	01-Jun-17		02-Oct-17			P.falciparum							Case classsification NOT performed	n/a	n/a	1		.
OldSYS_375				1978	39	Male	Not relevant	r' lơm	Tu Tra	Đơn Dương	Lâm Đồng	Not same	Farmer	Farm	54			Yes	Yes	No		yes	no	no	no	no			No	2017	02-Jun-17	02-Jun-17		07-Jun-17			P.vivax			No	No			Provincial imported	Province		1
OldSYS_376				1983	34	Male	Not relevant	r' lơm	Tu Tra	Đơn Dương	Lâm Đồng	Not same	Farmer	Farm	16			Yes	Yes	No		yes	no	no	no	no			Yes	2017	02-Jun-17	02-Jun-17		02-Jun-17			P.vivax			No	No			Provincial imported	Province		1
OldSYS_377				2000	17	Male	Not relevant	A MÉ village	Tà Tổng	Mường Tè	Lai Châu	Same	Farmer	Farm	16			N/A	N/A	N/A	n/a	n/a	n/a	n/a	n/a	n/a	n/a	n/a	N/A	2017	18-May-17	18-May-17		12-Sep-17			P.vivax							Case classsification NOT performed	n/a	n/a	1		.
OldSYS_378				2004	13	Male	Not relevant	xung	Thanh	Hướng Hóa	Quảng Trị	Same	Student	Students	28			N/A	N/A	N/A	n/a	n/a	n/a	n/a	n/a	n/a	n/a	n/a	N/A	2017	03-Jun-17	03-Jun-17		03-Jun-17			P.falciparum							Case classsification NOT performed	n/a	n/a	1		.
OldSYS_379				1995	22	Male	Not relevant		Tân Hiệp ward	Tân Uyên town	Bình Dương	Same	Worker	Worker	0			N/A	N/A	N/A	n/a	n/a	n/a	n/a	n/a	n/a	n/a	n/a	N/A	2017	05-Jun-17	05-Jun-17		06-Jul-17			P.falciparum							Case classsification NOT performed	n/a	n/a	1		.
OldSYS_380				2011	6	Male	Not relevant	tà nua cô	Thanh	Hướng Hóa	Quảng Trị	Same	Student	Students				No											N/A	2017	05-Jun-17	05-Jun-17		05-Jun-17			P.falciparum							Indigenous malaria case	Indigenous		1
OldSYS_381				2000	17	Male	Not relevant	làng koái	Ia Blứ	Chư Pưh	Gia Lai	Same	Farmer	Farm				Yes	Yes	Yes		no	no	no	no	no			N/A	2017	05-Jun-17	05-Jun-17		06-Aug-17			P.vivax							Indigenous malaria case	Indigenous		1
OldSYS_382				2011	6	Male	Not relevant	chiên chiết	Đăk Xú	Ngọc Hồi	Kon Tum	Same						No											N/A	2017	06-Jun-17	06-Jun-17		06-Jun-17			P.falciparum							Indigenous malaria case	Indigenous		1
OldSYS_383				2011	6	Male	Not relevant	ngọc tặng	Đăk Kan	Ngọc Hồi	Kon Tum	Same						No											N/A	2017	06-Jun-17	06-Jun-17		06-Jun-17			P.vivax							Indigenous malaria case	Indigenous		1
OldSYS_384				1995	22	Male	Not relevant	hưng xã	Trọng Hóa	Minh Hóa	Quảng Bình	Not same	Field farmer	Forest field	3			Yes	Yes	Yes		no	no	no	yes	no	lào		Yes	2017	06-Jun-17	06-Jun-17		06-Jun-17			P.vivax			No	No			Overseas imported	Laos		1
OldSYS_385				1982	35	Male	Not relevant	hamlet 4	Lộc Hưng	Lộc Ninh	Bình Phước	Same	Farmer	Farm	29			N/A	N/A	N/A	n/a	n/a	n/a	n/a	n/a	n/a	n/a	n/a	N/A	2017	06-Jun-17	06-Jun-17		07-Jun-17			P.falciparum							Case classsification NOT performed	n/a	n/a	1		.
OldSYS_386				2011	6	Female	No	tà nua cô	Thanh	Hướng Hóa	Quảng Trị	Same	Student	Students				No											N/A	2017	07-Jun-17	07-Jun-17		07-Jun-17			P.falciparum							Indigenous malaria case	Indigenous		1
OldSYS_387				1987	30	Male	Not relevant	ra mai	Trọng Hóa	Minh Hóa	Quảng Bình	Same	Field farmer	Forest field	3			Yes	Yes	Yes		no	yes	no	no	no			N/A	2017	07-Jun-17	07-Jun-17		07-Jun-17			P.vivax			No	No			Indigenous malaria case	Indigenous		1		11/7/2016
OldSYS_388				2011	6	Male	Not relevant	tà nua cô	Thanh	Hướng Hóa	Quảng Trị	Same	Field farmer	Forest field				No											N/A	2017	07-Jun-17	07-Jun-17		07-Jun-17			P.falciparum							Overseas imported	Laos		1
OldSYS_389				2011	6	Female	No	ra man	xy	Hướng Hóa	Quảng Trị	Same	Field farmer	Forest field				No											N/A	2017	07-Jun-17	07-Jun-17		07-Jun-17			P.falciparum							Indigenous malaria case	Indigenous		1
OldSYS_390				2011	6	Male	Not relevant	tà nua cô	Thanh	Hướng Hóa	Quảng Trị	Same	Field farmer	Forest field				No											N/A	2017	07-Jun-17	07-Jun-17		07-Jun-17			P.falciparum							Overseas imported	Laos		1
OldSYS_391				1998	19	Male	Not relevant	Chân Rò	Đa Krông	Đa Krông	Quảng Trị	Same	Farmer	Farm	27			N/A	N/A	N/A	n/a	n/a	n/a	n/a	n/a	n/a	n/a	n/a	N/A	2017	07-Jun-17	08-Jun-17		27-Jun-17			P.falciparum							Case classsification NOT performed	n/a	n/a	1		.
OldSYS_392				2011	6	Male	Not relevant	loa	Ba Tầng	Hướng Hóa	Quảng Trị	Same	Student	Students				No											N/A	2017	08-Jun-17	08-Jun-17		08-Jun-17			P.falciparum							Overseas imported	Laos		1
OldSYS_393				1957	60	Female	No	làng kloong	Ia O	Ia Grai	Gia Lai	Same	Farmer	Farm	27			N/A	N/A	N/A	n/a	n/a	n/a	n/a	n/a	n/a	n/a	n/a	N/A	2017	08-Jun-17	12-Jun-17		13-Jun-17			P.falciparum							Case classsification NOT performed	n/a	n/a	1		.
OldSYS_394				2011	6	Female	No	k lu	Đa Krông	Đakrông	Quảng Trị	Same	Student	Students				No											N/A	2017	09-Jun-17	09-Jun-17		09-Jun-17			P.vivax							Indigenous malaria case	Indigenous		1
OldSYS_395				2011	6	Male	Not relevant	của	Hướng Lộc	Hướng Hóa	Quảng Trị	Same	Field farmer	Forest field				No											N/A	2017	09-Jun-17	09-Jun-17		09-Jun-17			P.falciparum							Commune imported	Commune		1
OldSYS_396				2011	6	Male	Not relevant	trằm	Hướng Tân	Hướng Hóa	Quảng Trị	Same	Farmer	Farm				No											N/A	2017	09-Jun-17	09-Jun-17		09-Jun-17			P.falciparum							Overseas imported	Laos		1
OldSYS_397				1976	41	Female	No	hamlet 5	Mã Đà	Vĩnh Cửu	Đồng Nai	Same	Worker	Worker	14			Yes	Yes	Yes		yes	no	no	no	no			N/A	2017	11-Jun-17	11-Jun-17		12-Jun-17			P.vivax			No	Yes			Indigenous malaria case	Indigenous		1
OldSYS_398				1988	29	Male	Not relevant	hamlet thanh thủy	Thanh Bình	Bù Đốp	Bình Phước	Same	Field farmer	Forest field	25			Yes	Yes	Yes		no	yes	no	no	no			Yes	2017	11-Jun-17	11-Jun-17		16-Nov-17			P.falciparum			No	No			Indigenous malaria case	Indigenous		0	no	3/11/2017
OldSYS_399				1987	30	Male	Not relevant			Ia Pa	Gia Lai	Not same	Farmer	Farm	3			Yes	Yes	Yes		no	yes	no	no	no			N/A	2017	11-Jun-17	11-Jun-17		11-Jun-17			P.falciparum			No	No			District imported	District		1
OldSYS_400				1999	18	Male	Not relevant	ma nhe village	Đất Bằng	Krông Pa	Gia Lai	Not same	Farmer	Farm	1			Yes	Yes	Yes		no	yes	no	no	no			N/A	2017	11-Jun-17	12-Jun-17		13-Jun-17			P.falciparum			Yes	Yes			Provincial imported	Province		1
OldSYS_401				1994	23	Male	Not relevant	TÔ DRĂH	Bar Măih	Chư Sê	Gia Lai	Same	Farmer	Farm	24			N/A	N/A	N/A	n/a	n/a	n/a	n/a	n/a	n/a	n/a	n/a	N/A	2017	11-Jun-17	12-Jun-17		20-Jun-17			P.falciparum							Case classsification NOT performed	n/a	n/a	1		.
OldSYS_402				2011	6	Male	Not relevant	4	ĐăkPxi	Đăk Hà	Kon Tum	Same						No											N/A	2017	12-Jun-17	12-Jun-17		12-Jun-17			P.falciparum							Indigenous malaria case	Indigenous		1
OldSYS_403				1985	32	Male	Not relevant	đông hòa	Củng Sơn	Sơn Hòa	Phú Yên	Not same	Farmer	Farm	3			Yes	Yes	No		no	no	yes	no	yes	Sông Hinh		Yes	2017	12-Jun-17	12-Jun-17		12-Jun-17			P.vivax			No	No			District imported	District		1
OldSYS_404				1967	50	Male	Not relevant	hà kiên	Hàm Ninh	Quảng Ninh	Quảng Bình	Same	Farmer	Farm				Yes	Yes	Yes		yes	no	no	no	no			N/A	2017	12-Jun-17	12-Jun-17		12-Jun-17			P.vivax			No	No			Indigenous malaria case	Indigenous		1
OldSYS_405				2004	13	Female	No	đá trắng	Phước Tân	Bác Ái	Ninh Thuận	Same	Farmer	Others	2			Yes	Yes	Yes		no	no	no	no	no			Yes	2017	12-Jun-17	12-Jun-17		20-Nov-17			P.falciparum			No	No			Indigenous malaria case	Indigenous		1
OldSYS_406				2001	16	Male	Not relevant	krăk	Đăk Sông	Kông Chro	Gia Lai	Same	Farmer	Farm	4			Yes	No	No	high fever, headaches, vomit, mild pain in the liver	no	yes	no	no	no			N/A	2017	12-Jun-17	12-Jun-17		13-Jun-17			P.falciparum			No	No			Indigenous malaria case	Indigenous		1
OldSYS_407				1993	24	Male	Not relevant	làng măng	Ya Ma	Kông Chro	Gia Lai	Same	Farmer	Farm	2			Yes	Yes	No		no	yes	no	no	no			Yes	2017	12-Jun-17	12-Jun-17		20-Jun-17			Mixed			No	No			Indigenous malaria case	Indigenous		1
OldSYS_408				2000	17	Female	No	đá trắng	Phước Tân	Bác Ái	Ninh Thuận	Same	Farmer	Farm	12			Yes	No	No		no	no	no	no	no			Yes	2017	12-Jun-17	12-Jun-17		20-Nov-17			P.falciparum			No	No			Indigenous malaria case	Indigenous		1
OldSYS_409				1985	32	Male	Not relevant	plei kdam	Ia Kdăm	Ia Pa	Gia Lai	Same	Farmer	Farm	6			Yes	No	Yes		no	yes	no	no	no			N/A	2017	12-Jun-17	12-Jun-17		12-Jun-17			P.falciparum			No	No			Indigenous malaria case	Indigenous		1
OldSYS_410				1973	44	Male	Not relevant	Mỹ Phước	Mỹ Phước ward	Bến Cát town	Bình Dương	Same	Farmer	Farm	0			N/A	N/A	N/A	n/a	n/a	n/a	n/a	n/a	n/a	n/a	n/a	N/A	2017	12-Jun-17	13-Jun-17		17-Jul-17			P.falciparum							Case classsification NOT performed	n/a	n/a	1		.
OldSYS_411				1986	31	Male	Not relevant	an lạc	Bình An	Bắc Bình	Bình Thuận	Same	Forest goer	Forest goers	7			Yes	Yes	Yes	sore throat, vomiting, hard digest	no	no	yes	no	no			Yes	2017	13-Jun-17	13-Jun-17		14-Jun-17			P.vivax			No	Yes			Indigenous malaria case	Indigenous		1
OldSYS_412				2011	6	Male	Not relevant	tân hóa	Tân Liên	Hướng Hóa	Quảng Trị	Same	Field farmer	Forest field				No											N/A	2017	13-Jun-17	13-Jun-17		13-Jun-17			P.falciparum							Overseas imported	Laos		1
OldSYS_413				2002	15	Male	Not relevant	chroko	Ia Kdăm	Ia Pa	Gia Lai	Same	Farmer	Farm	7			Yes	Yes	Yes		no	yes	no	no	no			N/A	2017	13-Jun-17	13-Jun-17		13-Jun-17			P.falciparum			No	No			Indigenous malaria case	Indigenous		1
OldSYS_414				1990	27	Male	Not relevant	Tân Hòa	Tân Liên	Hướng Hóa	Quảng Trị	Same	Farmer	Farm	26			N/A	N/A	N/A	n/a	n/a	n/a	n/a	n/a	n/a	n/a	n/a	N/A	2017	13-Jun-17	13-Jun-17		16-Jun-17			P.falciparum							Case classsification NOT performed	n/a	n/a	1		.
OldSYS_415				1973	44	Male	Not relevant	an lạc	Bình An	Bắc Bình	Bình Thuận	Same	Forest goer	Forest goers	7			Yes	Yes	Yes	body pain, tired, headaches	no	no	yes	no	no			Yes	2017	14-Jun-17	14-Jun-17		14-Jun-17			P.vivax			No	Yes			Indigenous malaria case	Indigenous		1
OldSYS_416				1980	37	Male	Not relevant	Ea Mar village	Krông Na	Buôn Đôn	Đắk Lắk	Same	Other	Others	27			N/A	N/A	N/A	n/a	n/a	n/a	n/a	n/a	n/a	n/a	n/a	N/A	2017	14-Jun-17	14-Jun-17		19-Jun-17			P.vivax							Case classsification NOT performed	n/a	n/a	1		.
OldSYS_417				1972	45	Male	Not relevant	proh ngó	Proh	Đơn Dương	Lâm Đồng	Not same	Farmer	Farm	22			Yes	Yes	No		no	no	no	no	no			Yes	2017	14-Jun-17	14-Jun-17		16-Jun-17			P.falciparum			No	No			Provincial imported	Province		1
OldSYS_418				1986	31	Male	Not relevant	An Lạc	Bình An	Bắc Bình	Bình Thuận	Same	Farmer	Farm	23			N/A	N/A	N/A	n/a	n/a	n/a	n/a	n/a	n/a	n/a	n/a	N/A	2017	14-Jun-17	14-Jun-17		20-Jun-17			P.vivax							Case classsification NOT performed	n/a	n/a	1		.
OldSYS_419				1993	24	Male	Not relevant	hiệp tiến	Canh Hiệp	Vân Canh	Bình Định	Same	farmer, plant acacia	Others	4			Yes	Yes	Yes		no	yes	no	no	no			Yes	2017	14-Jun-17	14-Jun-17		16-Jun-17			P.vivax			No	No			Indigenous malaria case	Indigenous		1
OldSYS_420				1980	37	Male	Not relevant	2	Ia Tô	Ia grai	Gia Lai	Not same	Forest goer	Forest goers	1			Yes	Yes	Yes		no	no	yes	no	yes	Cambodia		Yes	2017	15-Jun-17	15-Jun-17		09-Nov-17			P.falciparum			No	No			Overseas imported	Cambodia		1		15/05/2017
OldSYS_421				1984	33	Male	Not relevant	an trung	Bình An	Bắc Bình	Bình Thuận	Same	Forest ranger	Others	3			Yes	No	No		no	no	yes	no	no			Yes	2017	15-Jun-17	15-Jun-17		16-Jun-17			P.vivax			No	Yes			Indigenous malaria case	Indigenous		1		2016
OldSYS_422				1974	43	Female	No	1	La Dạ	Hàm Thuận Bắc	Bình Thuận	Same	Field farmer	Forest field	5			Yes	Yes	Yes		no	yes	no	no	no			Yes	2017	15-Jun-17	15-Jun-17		15-Jun-17			P.vivax			No	Yes			Indigenous malaria case	Indigenous		1
OldSYS_423				2001	16	Male	Not relevant	la trọng 2	Trọng Hóa	Minh Hóa	Quảng Bình	Not same	Field farmer	Forest field	3			Yes	Yes	Yes		no	no	no	no	yes	Huyện Quảng Ninh, tỉnh Quảng Bình		Yes	2017	15-Jun-17	15-Jun-17		15-Jun-17			P.vivax			No	No			District imported	District		1		17/01/2017
OldSYS_424				2011	6	Male	Not relevant	na nẫm -triệu nguyên	Hướng Linh	Hướng Hóa	Quảng Trị	Same	Field farmer	Forest field				No											N/A	2017	15-Jun-17	15-Jun-17		15-Jun-17			P.falciparum							Overseas imported	Laos		1
OldSYS_425				2011	6	Male	Not relevant	na nẫm	Triệu Nguyên	Đakrông	Quảng Trị	Same	Field farmer	Forest field				No											N/A	2017	15-Jun-17	15-Jun-17		15-Jun-17			P.falciparum							Overseas imported	Laos		1
OldSYS_426				1977	40	Male	Not relevant	lùng cẩu	Bản Phùng	hoàng Su Phì	Hà Giang	Same	Farmer	Farm	0			Yes	Yes	Yes		yes							Yes	2017	15-Jun-17	18-Jun-17		20-Jun-17			P.vivax			No	No			Indigenous malaria case	Indigenous		0	no	don't remember
OldSYS_427				1989	28	Male	Not relevant	suối cát 1	Suối Cát	Xuân Lộc	Đồng Nai	Not same	Worker	Worker	1			Yes	Yes	Yes	large spleen, intermittent chills	no	no	no	yes	no	Ivory Coast, Africa		Yes	2017	16-Jun-17	17-Jun-17		22-Jun-17			P.falciparum			No	No			Provincial imported	Province		1		2009
OldSYS_428				1973	44	Male	Not relevant	25/17 Street 30/4, Ward 1, Vĩnh Long city, Vĩnh Long	ward 1	Thành phố Vĩnh Long	Vĩnh Long	Same	Other	Others	27			N/A	N/A	N/A	n/a	n/a	n/a	n/a	n/a	n/a	n/a	n/a	N/A	2017	16-Jun-17	16-Jun-17		20-Jun-17			P.falciparum							Case classsification NOT performed	n/a	n/a	1		.
OldSYS_429				1990	27	Male	Not relevant	2	La dạ	Hàm Thuận Bắc	Bình Thuận	Same	Field farmer	Forest field	3			Yes	Yes	Yes		no	no	no	no	no	Xã Vĩnh Tân- huyện Tuy Phong		Yes	2017	16-Jun-17	16-Jun-17		16-Jun-17			P.falciparum			No	Yes			Indigenous malaria case	Indigenous		1
OldSYS_430				2011	6	Male	Not relevant	k lu	Đa Krông	Đakrông	Quảng Trị	Same	Field farmer	Forest field				No											N/A	2017	16-Jun-17	16-Jun-17		16-Jun-17			P.falciparum							Overseas imported	Laos		1
OldSYS_431				2011	6	Male	Not relevant	k lu	Hướng Linh	Hướng Hóa	Quảng Trị	Same	Field farmer	Forest field				No											N/A	2017	16-Jun-17	16-Jun-17		16-Jun-17			P.falciparum							Overseas imported	Laos		1
OldSYS_432				2011	6	Female	No	group 3	Khe Sanh town	Hướng Hóa	Quảng Trị	Same	Field farmer	Forest field				No											N/A	2017	16-Jun-17	16-Jun-17		16-Jun-17			P.vivax							Overseas imported	Laos		1
OldSYS_433				1963	54	Female	No	nà pen 1	Nà Nhạn	Điện Biên	Điện Biên	Same	Farmer	Farm				Yes	Yes	Yes	no	yes	no	no	no	no			Yes	2017	16-Jun-17	16-Jun-17		19-Jun-17			P.vivax			No	No			Indigenous malaria case	Indigenous		1
OldSYS_434				1981	36	Male	Not relevant	hòa hội	Cát Hạnh	Phù Cát	Bình Định	Not same	Worker	Worker	2			Yes	Yes	Yes		no	no	yes	yes	no	Cambodia		Yes	2017	17-Jun-17	17-Jun-17		19-Jun-17			P.falciparum			No	No			Overseas imported	Cambodia		1
OldSYS_435				1976	41	Male	Not relevant	3	Huy Khiêm	Tánh Linh	Bình Thuận	Same	Farmer	Farm	3			Yes	Yes	No		no	no	yes	no	no			Yes	2017	17-Jun-17	17-Jun-17		18-Jun-17			P.falciparum			No	No			Indigenous malaria case	Indigenous		1
OldSYS_436				1994	23	Male	Not relevant	2	La Ngâu	Tánh Linh	Bình Thuận	Same	Farmer	Farm	2			Yes	Yes	No		no	no	yes	no	no			Yes	2017	18-Jun-17	18-Jun-17		19-Jun-17			P.falciparum			No	No			Indigenous malaria case	Indigenous		1
OldSYS_437				1965	52	Male	Not relevant	1	Đức Phú	Tánh Linh	Bình Thuận	Same	Farmer	Farm	6			Yes	No	No		yes	no	no	no	no			Yes	2017	18-Jun-17	18-Jun-17		12-Jul-17			P.falciparum			No	No			Indigenous malaria case	Indigenous		1
OldSYS_438				1991	26	Male	Not relevant	4	Phan Sơn	Bắc Bình	Bình Thuận	Same	Farmer	Farm	23			N/A	N/A	N/A	n/a	n/a	n/a	n/a	n/a	n/a	n/a	n/a	N/A	2017	18-Jun-17	20-Jun-17		20-Jun-17			P.vivax							Case classsification NOT performed	n/a	n/a	1		.
OldSYS_439				1970	47	Male	Not relevant	phúc duệ	Vĩnh Ninh	Quảng Ninh	Quảng Bình	Same						Yes	Yes	Yes		no	no	no	no	no			N/A	2017	19-Jun-17	19-Jun-17		19-Jun-17			P.vivax			No	No			Indigenous malaria case	Indigenous		1
OldSYS_440				2011	6	Male	Not relevant	group 2	Khe Sanh town	Hướng Hóa	Quảng Trị	Same	Retirer	Others				No											N/A	2017	19-Jun-17	19-Jun-17		19-Jun-17			P.falciparum							Overseas imported	Laos		1
OldSYS_441				1973	44	Male	Not relevant	group 2	Khe Sanh town	Hướng Hóa	Quảng Trị	Same	Admin	Others	25			N/A	N/A	N/A	n/a	n/a	n/a	n/a	n/a	n/a	n/a	n/a	N/A	2017	19-Jun-17	20-Jun-17		27-Jun-17			P.falciparum							Case classsification NOT performed	n/a	n/a	1		.
OldSYS_442				1991	26	Male	Not relevant	4	Phan Sơn	Bắc Bình	Bình Thuận	Same	Farmer	Farm	3			Yes	No	No		no	no	yes	no	no			Yes	2017	19-Jun-17	19-Jun-17		21-Jun-17			P.vivax			No	No			Indigenous malaria case	Indigenous		1
OldSYS_443				2000	17	Male	Not relevant	phú điền	Phan Điền	Bắc Bình	Bình Thuận	Same	Farmer	Farm	1			Yes	Yes	Yes	headaches, dizzy, tired	no	no	yes	no	no			Yes	2017	19-Jun-17	19-Jun-17		19-Jun-17			P.falciparum			No	No			Indigenous malaria case	Indigenous		1
OldSYS_444				2002	15	Male	Not relevant	2	La dạ	Hàm Thuận Bắc	Bình Thuận	Same	Field farmer	Forest field	4			Yes	Yes	Yes	headaches, tired	yes	no	no	no	no			Yes	2017	19-Jun-17	19-Jun-17		19-Jun-17			P.vivax			No	No			Indigenous malaria case	Indigenous		1
OldSYS_445				1983	34	Male	Not relevant	1	La Ngâu	Tánh Linh	Bình Thuận	Same	Field farmer	Forest field	5			Yes	Yes	Yes	headaches, cough, sore pain	yes	no	no	no	no			Yes	2017	19-Jun-17	19-Jun-17		20-Jun-17			P.falciparum			No	Yes			Indigenous malaria case	Indigenous		1
OldSYS_446				1965	52	Male	Not relevant	xuân sơn	Lộc Sơn	Phú Lộc	Thừa Thiên Huế	Not same	Driver	Others	10			Yes	Yes	No	body pain	no	no	yes	no	yes	Lào		Yes	2017	20-Jun-17	20-Jun-17		20-Jun-17			P.falciparum			No	No			Overseas imported	Laos		1		1987
OldSYS_447				1973	44	Male	Not relevant	group 4	Hai Riêng town	Sông Hinh	Phú Yên	Not same	Farmer	Farm	3			Yes	Yes	Yes	headaches	no	yes	no	no	no	Kon Tum		Yes	2017	20-Jun-17	20-Jun-17		23-Jun-17			P.vivax			No	No			Provincial imported	Province		1
OldSYS_448				1985	32	Male	Not relevant	thanh tiến	Tiến Hóa	Tuyên Hóa	Quảng Bình	Same	Farmer	Farm	29			Yes	Yes	Yes		no	no	yes	no	no			Yes	2017	20-Jun-17	20-Jun-17		20-Jun-17			P.falciparum			No	No			Indigenous malaria case	Indigenous		1
OldSYS_449				1965	52	Male	Not relevant	kon kung	Đăk sao	Tu Mơ Rông	Kon Tum	Same						No											N/A	2017	21-Jun-17	21-Jun-17		21-Jun-17			P.falciparum							Indigenous malaria case	Indigenous		1
OldSYS_450				1989	28	Male	Not relevant	Thái Hưng	Ninh Loan	Đức Trọng	Lâm Đồng	Same	Other	Others	27			N/A	N/A	N/A	n/a	n/a	n/a	n/a	n/a	n/a	n/a	n/a	N/A	2017	21-Jun-17	21-Jun-17		20-Sep-17			P.falciparum							Case classsification NOT performed	n/a	n/a	1		.
OldSYS_451				2011	6	Male	Not relevant	ra man	xy	Hướng Hóa	Quảng Trị	Same	Student	Students				No											N/A	2017	22-Jun-17	22-Jun-17		22-Jun-17			P.falciparum							Indigenous malaria case	Indigenous		1
OldSYS_452				2011	6	Male	Not relevant	xung	Thanh	Hướng Hóa	Quảng Trị	Same	Student	Students				No											N/A	2017	22-Jun-17	22-Jun-17		22-Jun-17			P.falciparum							Indigenous malaria case	Indigenous		1
OldSYS_453				2004	13	Male	Not relevant	bluk village	Phú Cần	Krông Pa	Gia Lai	Not same	Student	Students	2			Yes	Yes	Yes		no	yes	no	no	no			N/A	2017	22-Jun-17	22-Jun-17		26-Jun-17			P.vivax			No	No			Provincial imported	Province		1
OldSYS_454				2002	15	Male	Not relevant	3	La Dạ	Hàm Thuận Bắc	Bình Thuận	Same	Field farmer	Forest field	9			Yes	Yes	No		yes	no	no	no	no			Yes	2017	22-Jun-17	22-Jun-17		22-Jun-17			P.falciparum			No	No			Indigenous malaria case	Indigenous		1
OldSYS_455				1991	26	Male	Not relevant	gia bắc 2	Tân Nghĩa	Di Linh	Lâm Đồng	Not same	Farmer	Farm	29			Yes	Yes	No	headaches	no	yes	no	no	no			N/A	2017	22-Jun-17	22-Jun-17		23-Jun-17			P.vivax			No	No			Provincial imported	Province		1
OldSYS_456				1985	32	Male	Not relevant	1	Sơn Lang	Kbang	Gia Lai	Not same	Teacher	Others	4			Yes	Yes	Yes		no	no	yes	no	yes	Kông Chro		Yes	2017	23-Jun-17	23-Jun-17		24-Jun-17			P.falciparum			No	No			District imported	District		1
OldSYS_457				2002	15	Male	Not relevant	na lũng	Bản Díu	Xín Mần	Hà Giang	Same	Student	Students	20			Yes	Yes	Yes		yes							Yes	2017	23-Jun-17	23-Jun-17		29-Jun-17			P.vivax			No	No			Indigenous malaria case	Indigenous		0	no	13.06.2017
OldSYS_458				1987	30	Male	Not relevant	tịnh mỹ	Phan Thanh	Bắc Bình	Bình Thuận	Same	Forest ranger	Others	3			Yes	Yes	No		no	no	yes	no	no			Yes	2017	23-Jun-17	23-Jun-17		24-Jun-17			P.vivax			No	No			Indigenous malaria case	Indigenous		1
OldSYS_459				1961	56	Male	Not relevant	cốc mui	Ngán Chiên	Xín Mần	Hà Giang	Same	Farmer	Farm	12			Yes	Yes	Yes		yes							Yes	2017	23-Jun-17	23-Jun-17		29-Jun-17			P.vivax			No	No			Indigenous malaria case	Indigenous		0	no	5.06.2017
OldSYS_460				2011	6	Female	No	làng iệk	Pờ Y	Ngọc Hồi	Kon Tum	Same						No											N/A	2017	24-Jun-17	24-Jun-17		24-Jun-17			P.vivax							Indigenous malaria case	Indigenous		1
OldSYS_461				1990	27	Male	Not relevant	4	Đức Bình	Tánh Linh	Bình Thuận	Same	Farmer	Farm	3			Yes	Yes	No		no	no	yes	no	no			Yes	2017	24-Jun-17	24-Jun-17		25-Jun-17			P.vivax			No	No			Indigenous malaria case	Indigenous		1
OldSYS_462				1949	68	Male	Not relevant	hamlet phú lợi	Phú Trung	Tân Phú	Đồng Nai	Not same	Forest goer	Forest goers				Yes	Yes	Yes	headaches, vomiting, diarrhea	no	yes	no	no	no			N/A	2017	25-Jun-17	25-Jun-17		28-Jun-17			P.falciparum			No	No			Provincial imported	Province		1
OldSYS_463				2011	6	Female	No	a dơi đớ	A Dơi	Hướng Hóa	Quảng Trị	Same	Elder	Others				No											N/A	2017	26-Jun-17	26-Jun-17		26-Jun-17			P.falciparum							Indigenous malaria case	Indigenous		1
OldSYS_464				2011	6	Female	No	xung	Thanh	Hướng Hóa	Quảng Trị	Same	Elder	Others				No											N/A	2017	26-Jun-17	26-Jun-17		26-Jun-17			P.falciparum							Indigenous malaria case	Indigenous		1
OldSYS_465				2009	8	Male	Not relevant	đá trắng	Phước Tân	Bác Ái	Ninh Thuận	Same	Student	Students	2			Yes	No	No		yes	no	no	no	no			Yes	2017	26-Jun-17	26-Jun-17		20-Nov-17			P.falciparum			No	No			Indigenous malaria case	Indigenous		1
OldSYS_466				2011	6	Male	Not relevant	ta nua	xy	Hướng Hóa	Quảng Trị	Same	Field farmer	Forest field				No											N/A	2017	26-Jun-17	26-Jun-17		26-Jun-17			P.falciparum							Overseas imported	Laos		1
OldSYS_467				2011	6	Male	Not relevant	phong hải	A Dơi	Hướng Hóa	Quảng Trị	Same	Field farmer	Forest field				No											N/A	2017	26-Jun-17	26-Jun-17		26-Jun-17			P.falciparum							Commune imported	Commune		1
OldSYS_468				1992	25	Male	Not relevant	blo	Ia Blang	Chư Sê	Gia Lai	Same	Farmer	Farm	4			Yes	Yes	Yes		no	no	yes	no	no			N/A	2017	26-Jun-17	26-Jun-17		03-Aug-17			P.falciparum			No	No			Indigenous malaria case	Indigenous		1
OldSYS_469				1982	35	Male	Not relevant	HO LE	Húc	Hướng Hóa	Quảng Trị	Same	Farmer	Farm	27			N/A	N/A	N/A	n/a	n/a	n/a	n/a	n/a	n/a	n/a	n/a	N/A	2017	26-Jun-17	26-Jun-17		01-Jul-17			P.vivax							Case classsification NOT performed	n/a	n/a	1		.
OldSYS_470				1964	53	Male	Not relevant	mây hill	Đăk Wil	Cư Jút	Đắk Nông	Same	Farmer	Farm	30			N/A	N/A	N/A	n/a	n/a	n/a	n/a	n/a	n/a	n/a	n/a	N/A	2017	26-Jun-17	26-Jun-17		16-Jul-17			P.falciparum							Case classsification NOT performed	n/a	n/a	1		.
OldSYS_471				2011	6	Female	No	7	Plei Kần town	Ngọc Hồi	Kon Tum	Same						No											N/A	2017	27-Jun-17	27-Jun-17		27-Jun-17			P.falciparum							Indigenous malaria case	Indigenous		1
OldSYS_472				2011	6	Male	Not relevant	an phú	Triệu Tài	Triệu Phong	Quảng Trị	Same	Worker	Worker				No											N/A	2017	27-Jun-17	27-Jun-17		27-Jun-17			P.falciparum							Overseas imported	Laos		1
OldSYS_473				1969	48	Male	Not relevant	an Trú	Triệu Tài	Triệu Phong	Quảng Trị	Same	Worker	Worker	28			N/A	N/A	N/A	n/a	n/a	n/a	n/a	n/a	n/a	n/a	n/a	N/A	2017	27-Jun-17	27-Jun-17		06-Jul-17			P.falciparum							Case classsification NOT performed	n/a	n/a	1		.
OldSYS_474				2011	6	Male	Not relevant	village 10	Thanh	Hướng Hóa	Quảng Trị	Same	Student	Students				No											N/A	2017	27-Jun-17	27-Jun-17		27-Jun-17			P.falciparum							Indigenous malaria case	Indigenous		1
OldSYS_475				1982	35	Male	Not relevant	3	La Dạ	Hàm Thuận Bắc	Bình Thuận	Same	Field farmer	Forest field	9			Yes	Yes	Yes		no	no	yes	no	no			Yes	2017	27-Jun-17	27-Jun-17		27-Jun-17			P.falciparum			No	No			Indigenous malaria case	Indigenous		1
OldSYS_476				2011	6	Male	Not relevant	ra man	xy	Hướng Hóa	Quảng Trị	Same	Field farmer	Forest field				No											N/A	2017	27-Jun-17	27-Jun-17		27-Jun-17			P.falciparum							Overseas imported	Laos		1
OldSYS_477				2011	6	Female	No	ra man	xy	Hướng Hóa	Quảng Trị	Same	Field farmer	Forest field				No											N/A	2017	27-Jun-17	27-Jun-17		27-Jun-17			P.falciparum							Overseas imported	Laos		1
OldSYS_478				2011	6	Male	Not relevant	ra man	xy	Hướng Hóa	Quảng Trị	Same	Field farmer	Forest field				No											N/A	2017	27-Jun-17	27-Jun-17		27-Jun-17			P.falciparum							Overseas imported	Laos		1
OldSYS_479				2011	6	Male	Not relevant	village 10	Thanh	Hướng Hóa	Quảng Trị	Same	Field farmer	Forest field				No											N/A	2017	27-Jun-17	27-Jun-17		27-Jun-17			P.falciparum							Overseas imported	Laos		1
OldSYS_480				1983	34	Male	Not relevant	quý đức	Ia Trok	Ia Pa	Gia Lai	Same	Farmer	Farm				Yes	Yes	Yes		no	no	yes	no	no			N/A	2017	27-Jun-17	27-Jun-17		27-Jun-17			P.vivax			No	No			Indigenous malaria case	Indigenous		1
OldSYS_481				1997	20	Female	No	ngảm váng	Nhạn Môn	Pác Nặm	Bắc Kạn	Same	Farmer	Farm	1			Yes	No	No	red sore throat, thirsty	no	no	no	no	no			No	2017	27-Jun-17	27-Jun-17		28-Jun-17			P.vivax			No	No			Indigenous malaria case	Indigenous		1
OldSYS_482				1976	41	Male	Not relevant	quyết thành	Diễn Bích	Diễn Châu	Nghệ An	Not same	Fishermen	Others	7			Yes	Yes	Yes		no	no	no	yes	no	Lào		N/A	2017	28-Jun-17	28-Jun-17		29-Jun-17			P.falciparum			No	No			Overseas imported	Laos		1
OldSYS_483				1974	43	Female	No	tập đoàn 8	Chư Gu	Krông Pa	Gia Lai	Same	Farmer	Farm				Yes	Yes	Yes		no	yes	no	no	no			N/A	2017	28-Jun-17	28-Jun-17		28-Jun-17			P.vivax			No	No			Indigenous malaria case	Indigenous		1
OldSYS_484				1969	48	Male	Not relevant	2	Tân Hòa	Buôn Đôn	Đắk Lắk	Same	Farmer	Farm	28			N/A	N/A	N/A	n/a	n/a	n/a	n/a	n/a	n/a	n/a	n/a	N/A	2017	28-Jun-17	28-Jun-17		05-Jul-17			P.vivax							Case classsification NOT performed	n/a	n/a	1		.
OldSYS_485				2011	6	Female	No	măng tôn	Pờ Y	Ngọc Hồi	Kon Tum	Same						No											N/A	2017	29-Jun-17	29-Jun-17		29-Jun-17			P.falciparum							Indigenous malaria case	Indigenous		1
OldSYS_486				2001	16	Male	Not relevant	an mỹ	Mỹ Cát	Phù Mỹ	Bình Định	Not same	Worker	Worker	6			Yes	Yes	Yes		no	no	yes	yes	no	Cambodia		Yes	2017	29-Jun-17	29-Jun-17		03-Jul-17			P.falciparum			No	No			Overseas imported	Cambodia		1
OldSYS_487				1982	35	Male	Not relevant				Bình Định	Not same	Forest goer	Forest goers	1			Yes	Yes	Yes		no	no	yes	no	no	Cambodia		Yes	2017	29-Jun-17	29-Jun-17		09-Nov-17			P.vivax			No	No			Overseas imported	Cambodia		1
OldSYS_488				2011	6	Female	No	xung	Thanh	Hướng Hóa	Quảng Trị	Same	Student	Students				No											N/A	2017	29-Jun-17	29-Jun-17		29-Jun-17			P.falciparum							Indigenous malaria case	Indigenous		1
OldSYS_489				2011	6	Female	No	xung	Thanh	Hướng Hóa	Quảng Trị	Same	Student	Students				No											N/A	2017	29-Jun-17	29-Jun-17		29-Jun-17			P.falciparum							Indigenous malaria case	Indigenous		1
OldSYS_490				1973	44	Male	Not relevant	1	Đông Tiến	Hàm Thuận Bắc	Bình Thuận	Same	Field farmer	Forest field	7			Yes	Yes	Yes		no	yes	no	no	no			Yes	2017	29-Jun-17	29-Jun-17		29-Jun-17			P.falciparum			No	No			Indigenous malaria case	Indigenous		1
OldSYS_491				2005	12	Female	No	xung	Thanh	Hướng Hóa	Quảng Trị	Same	Student	Students	26			N/A	N/A	N/A	n/a	n/a	n/a	n/a	n/a	n/a	n/a	n/a	N/A	2017	29-Jun-17	29-Jun-17		29-Jun-17			P.falciparum							Case classsification NOT performed	n/a	n/a	1		.
OldSYS_492				2009	8	Female	No	Xi núc	Tân Long	Hướng Hóa	Quảng Trị	Same	Student	Students	27			N/A	N/A	N/A	n/a	n/a	n/a	n/a	n/a	n/a	n/a	n/a	N/A	2017	29-Jun-17	29-Jun-17		25-Jul-17			P.vivax							Case classsification NOT performed	n/a	n/a	1		.
OldSYS_493				2004	13	Male	Not relevant	xi núc	Tân Long	Hướng Hóa	Quảng Trị	Same	Student	Students	27			N/A	N/A	N/A	n/a	n/a	n/a	n/a	n/a	n/a	n/a	n/a	N/A	2017	29-Jun-17	29-Jun-17		21-Jul-17			P.vivax							Case classsification NOT performed	n/a	n/a	1		.
OldSYS_494				1978	39	Male	Not relevant	tịnh sơn	Củng Sơn	Sơn Hòa	Phú Yên	Not same	Farmer	Farm	3			Yes	Yes	No		no	no	yes	no	yes	Gia lai		Yes	2017	30-Jun-17	30-Jun-17		03-Jul-17			P.vivax			No	No			Provincial imported	Province		1
OldSYS_495				2011	6	Male	Not relevant	ho le	Húc	Hướng Hóa	Quảng Trị	Same	Field farmer	Forest field				No											N/A	2017	30-Jun-17	30-Jun-17		30-Jun-17			P.vivax							Overseas imported	Laos		1
OldSYS_496				2011	6	Female	No	của	Hướng Lộc	Hướng Hóa	Quảng Trị	Same	Children	Children				No											N/A	2017	30-Jun-17	30-Jun-17		30-Jun-17			P.falciparum							Indigenous malaria case	Indigenous		1
OldSYS_497				1977	40	Male	Not relevant	thim village	Phú Cần	Krông Pa	Gia Lai	Not same	Farmer	Farm				Yes	Yes	Yes		no	yes	no	no	no			N/A	2017	30-Jun-17	30-Jun-17		30-Jun-17			P.vivax			No	No			Commune imported	Commune		1
OldSYS_498				1979	38	Male	Not relevant	thanh xuân	Quảng Hợp	Quảng Trạch	Quảng Bình	Not same	Forest goer	Forest goers	1			Yes	Yes	Yes	body pain, headaches	no	no	no	no	yes	go to the forest in Gia Lai		Yes	2017	01-Jul-17	01-Jul-17		05-Sep-17			P.vivax			No	No			Provincial imported	Province		1
OldSYS_499				1976	41	Male	Not relevant	tung chúc	Ia Khai	Ia Grai	Gia Lai	Not same	Farmer (freelancer)	Others	1			Yes	Yes	Yes		no	no	yes	no	yes	Sa Thày, Kon Tum		Yes	2017	01-Jul-17	12-Jul-17		12-Jul-17			P.vivax			No	No			Provincial imported	Province		1
OldSYS_500				1994	23	Male	Not relevant	xuân dục 1	Xuân Ninh	Quảng Ninh	Quảng Bình	Same	Farmer	Farm	3			Yes	Yes	No		yes	no	no	no	no			N/A	2017	01-Jul-17	01-Jul-17		01-Jul-17			P.vivax			No	No			Indigenous malaria case	Indigenous		1
OldSYS_501				1989	28	Male	Not relevant	TÂN NGHĨA	Tân Thành	Bù Đốp	Bình Phước	Same	Farmer	Farm	27			N/A	N/A	N/A	n/a	n/a	n/a	n/a	n/a	n/a	n/a	n/a	N/A	2017	01-Jul-17	01-Jul-17		06-Jul-17			P.falciparum							Case classsification NOT performed	n/a	n/a	1		.
OldSYS_502				2003	14	Male	Not relevant	xung	Thanh	Hướng Hóa	Quảng Trị	Same	Student	Students	28			N/A	N/A	N/A	n/a	n/a	n/a	n/a	n/a	n/a	n/a	n/a	N/A	2017	01-Jul-17	01-Jul-17		01-Jul-17			P.falciparum							Case classsification NOT performed	n/a	n/a	1		.
OldSYS_503				1990	27	Male	Not relevant	kim nại	An Ninh	Quảng Ninh	Quảng Bình	Same	Farmer	Farm	4			Yes	Yes	Yes		yes	no	no	no	no			N/A	2017	02-Jul-17	02-Jul-17		02-Jul-17			P.vivax			No	No			Indigenous malaria case	Indigenous		1
OldSYS_504				1981	36	Male	Not relevant	ma lâm	Phước Tân	Bác Ái	Ninh Thuận	Same	Farmer	Farm	1			Yes	No	No		no	no	no	no	no			Yes	2017	02-Jul-17	02-Jul-17		20-Nov-17			P.falciparum			No	No			Indigenous malaria case	Indigenous		1
OldSYS_505				1991	26	Male	Not relevant	Tân Phước	Bù Nho	Phú Riềng	Bình Phước	Same	Farmer	Farm	54			N/A	N/A	N/A	n/a	n/a	n/a	n/a	n/a	n/a	n/a	n/a	N/A	2017	02-Jul-17	02-Jul-17		11-Jul-17			P.vivax							Case classsification NOT performed	n/a	n/a	1		.
OldSYS_506				1974	43	Male	Not relevant	Hợp Thắng	Ia Drăng	Chư Prông	Gia Lai	Same	Other	Others	25			N/A	N/A	N/A	n/a	n/a	n/a	n/a	n/a	n/a	n/a	n/a	N/A	2017	03-Jul-17	03-Jul-17		04-Jul-17			P.falciparum							Case classsification NOT performed	n/a	n/a	1		.
OldSYS_507				1986	31	Male	Not relevant	1	Liên Đầm	Di Linh	Lâm Đồng	Not same	Farmer	Farm	4			Yes	No	Yes	thirsty, tired	no	no	yes	no	no			N/A	2017	03-Jul-17	03-Jul-17		13-Jul-17			P.vivax			No	No			Provincial imported	Province		1
OldSYS_508				1997	20	Male	Not relevant	bôn phu mamiơng	Ia R'tô	Ayun Pa town	Gia Lai	Same	Farmer	Farm	4			Yes	Yes	Yes		no	no	yes	no	no			N/A	2017	03-Jul-17	03-Jul-17		03-Jul-17			P.vivax			No	No			Indigenous malaria case	Indigenous		1
OldSYS_509				1980	37	Male	Not relevant	du village	Chư Rcăm	Krông Pa	Gia Lai	Not same	Farmer	Farm	3			Yes	Yes	No		no	yes	no	no	no			N/A	2017	03-Jul-17	03-Jul-17		03-Jul-17			P.falciparum			No	Yes			Commune imported	Commune		1		2016
OldSYS_510				1992	25	Male	Not relevant	plei kdam	Ia Kdăm	Ia Pa	Gia Lai	Same	Farmer	Farm				Yes	Yes	Yes		no	yes	no	no	no			N/A	2017	03-Jul-17	03-Jul-17		03-Jul-17			P.falciparum			No	No			Indigenous malaria case	Indigenous		1
OldSYS_511				1987	30	Male	Not relevant	3	Ma Lâm town	Hàm Thuận Bắc	Bình Thuận	Same	Farmer	Farm	2			Yes	Yes	Yes	headaches, tired	no	yes	no	no	no			Yes	2017	03-Jul-17	03-Jul-17		04-Jul-17			P.vivax			No	No			Indigenous malaria case	Indigenous		1
OldSYS_512				2006	11	Male	Not relevant	tà nua cô	Thanh	Hướng Hóa	Quảng Trị	Same	Student	Students	50			N/A	N/A	N/A	n/a	n/a	n/a	n/a	n/a	n/a	n/a	n/a	N/A	2017	03-Jul-17	03-Jul-17		06-Jul-17			P.falciparum							Case classsification NOT performed	n/a	n/a	1		.
OldSYS_513				1979	38	Male	Not relevant	2	La Dạ	Hàm Thuận Bắc	Bình Thuận	Same	Field farmer	Forest field	7			Yes	Yes	Yes		yes	no	no	no	no			Yes	2017	04-Jul-17	04-Jul-17		06-Jul-17			P.falciparum			No	Yes			Indigenous malaria case	Indigenous		1
OldSYS_514				1987	30	Male	Not relevant	mới	Chư Rcăm	Krông Pa	Gia Lai	Not same	Farmer	Farm	1			Yes	Yes	No		no	no	yes	no	no			N/A	2017	04-Jul-17	04-Jul-17		04-Jul-17			P.vivax			No	Yes			Commune imported	Commune		1
OldSYS_515				1997	20	Male	Not relevant	Bon Bu Krắk	Quảng Trực	Tuy Đức	Đắk Nông	Same	Farmer	Farm	28			N/A	N/A	N/A	n/a	n/a	n/a	n/a	n/a	n/a	n/a	n/a	N/A	2017	04-Jul-17	04-Jul-17		17-Jul-17			P.falciparum							Case classsification NOT performed	n/a	n/a	1		.
OldSYS_516				2001	16	Male	Not relevant	tà nua cô	Thanh	Hướng Hóa	Quảng Trị	Same	Farmer	Farm	29			N/A	N/A	N/A	n/a	n/a	n/a	n/a	n/a	n/a	n/a	n/a	N/A	2017	04-Jul-17	04-Jul-17		04-Jul-17			P.falciparum							Case classsification NOT performed	n/a	n/a	1		.
OldSYS_517				2004	13	Male	Not relevant	pa lu	A Túc	Hướng Hóa	Quảng Trị	Same	Student	Students	27			N/A	N/A	N/A	n/a	n/a	n/a	n/a	n/a	n/a	n/a	n/a	N/A	2017	05-Jul-17	05-Jul-17		10-Jul-17			P.vivax							Case classsification NOT performed	n/a	n/a	1		.
OldSYS_518				1973	44	Male	Not relevant	đăk ôn	Đắk Long	Đắk Glei	Kon Tum	Same						No											N/A	2017	06-Jul-17	06-Jul-17		06-Jul-17			P.vivax							Indigenous malaria case	Indigenous		1
OldSYS_519				1988	29	Male	Not relevant	2	La Ngâu	Tánh Linh	Bình Thuận	Same	Field farmer	Forest field	3			Yes	Yes	Yes		yes	no	no	no	no			Yes	2017	06-Jul-17	06-Jul-17		07-Jul-17			P.falciparum			No	Yes			Indigenous malaria case	Indigenous		1		don't remember
OldSYS_520				1964	53	Male	Not relevant	thống nhất	Bản Phùng	hoàng Su Phì	Hà Giang	Same	Farmer	Farm	0			Yes	Yes	Yes		yes							Yes	2017	06-Jul-17	10-Jul-17		20-Jul-17			P.vivax			No	No			Indigenous malaria case	Indigenous		0	no	don't remember
OldSYS_521				2001	16	Male	Not relevant	tập đoàn 8	Chư Gu	Krông Pa	Gia Lai	Same	Farmer	Farm	1			Yes	Yes	No		no	yes	no	no	no			N/A	2017	06-Jul-17	06-Jul-17		07-Jul-17			P.vivax			No	No			Indigenous malaria case	Indigenous		1
OldSYS_522				2010	7	Male	Not relevant	6	Bom Bo	Bù Đăng	Bình Phước	Same	Student	Students	50			N/A	N/A	N/A	n/a	n/a	n/a	n/a	n/a	n/a	n/a	n/a	N/A	2017	06-Jul-17	06-Jul-17		10-Jul-17			P.vivax							Case classsification NOT performed	n/a	n/a	1		.
Test results on referral form TTYT Bu Dang VT (+++)
Malaria parasite test results (-)				1	Old system	1
OldSYS_523				1997	20	Male	Not relevant	kỉnh nhượng	Vĩnh Hòa	Phú Giáo	Bình Dương	Same	Student	Students	29			N/A	N/A	N/A	n/a	n/a	n/a	n/a	n/a	n/a	n/a	n/a	N/A	2017	06-Jul-17	06-Jul-17		14-Jul-17			P.vivax							Case classsification NOT performed	n/a	n/a	1		.
OldSYS_524				1979	38	Male	Not relevant	2	Đông Giang	Hàm Thuận Bắc	Bình Thuận	Same	Field farmer	Forest field	5			Yes	Yes	Yes	headaches	no	yes	no	no	no			Yes	2017	07-Jul-17	07-Jul-17		07-Jul-17			P.falciparum			No	No			Indigenous malaria case	Indigenous		1
OldSYS_525				2010	7	Female	No	tà nua cô	Thanh	Hướng Hóa	Quảng Trị	Same	Children	Children				No											N/A	2017	07-Jul-17	07-Jul-17		07-Jul-17			P.falciparum							Indigenous malaria case	Indigenous		1
OldSYS_526				1996	21	Male	Not relevant	bôn tơ khế	Ia Tul	Ia Pa	Gia Lai	Same	Farmer	Farm				Yes	No	Yes		no	yes	no	no	no			N/A	2017	07-Jul-17	07-Jul-17		07-Jul-17			P.vivax			No	No			Indigenous malaria case	Indigenous		1
OldSYS_527				2010	7	Female	No	phong hải	A Dơi	Hướng Hóa	Quảng Trị	Same	Student	Students				No											N/A	2017	08-Jul-17	08-Jul-17		08-Jul-17			P.falciparum							Indigenous malaria case	Indigenous		1
OldSYS_528				2010	7	Female	No	troan thượng	xy	Hướng Hóa	Quảng Trị	Same	Field farmer	Forest field				No											N/A	2017	08-Jul-17	08-Jul-17		08-Jul-17			P.falciparum							Overseas imported	Laos		1
OldSYS_529				2010	7	Male	Not relevant	xy ca reo	xy	Hướng Hóa	Quảng Trị	Same	Field farmer	Forest field				No											N/A	2017	08-Jul-17	08-Jul-17		08-Jul-17			P.falciparum							Overseas imported	Laos		1
OldSYS_530				1986	31	Female	No	Xê Đăng village	Ea Sar	Ea Kar	Đắk Lắk	Same	Farmer	Farm	29			N/A	N/A	N/A	n/a	n/a	n/a	n/a	n/a	n/a	n/a	n/a	N/A	2017	09-Jul-17	09-Jul-17		24-Jul-17			P.vivax							Case classsification NOT performed	n/a	n/a	1		.
OldSYS_531				2012	5	Female	No	mô chi	Pa Ủ	Mường Tè	Lai Châu	Same	Children	Children	6			Yes	Yes	Yes	tired	no	yes	no	no	no			Yes	2017	10-Jul-17	10-Jul-17		11-Jul-17			P.vivax			No	Yes			Indigenous malaria case	Indigenous		1
OldSYS_532				1968	49	Male	Not relevant	bình hưng	Bình Mỹ	Châu Phú	An Giang	Same	Other	Others	24			N/A	N/A	N/A	n/a	n/a	n/a	n/a	n/a	n/a	n/a	n/a	N/A	2017	10-Jul-17	10-Jul-17		18-Jul-17			P.vivax							Case classsification NOT performed	n/a	n/a	1		.
OldSYS_533				1973	44	Male	Not relevant	group 2	Hưng Long ward	Phan Thiết	Bình Thuận	Not same	Driver	Others	3			Yes	Yes	Yes	headaches, sore throat, cough	no	no	no	no	yes	Lái xe ở Gia Lai		Yes	2017	10-Jul-17	10-Jul-17		11-Jul-17			P.vivax			No	No			Provincial imported	Province		1
OldSYS_534				1994	23	Male	Not relevant	ra mai	Trọng Hóa	Minh Hóa	Quảng Bình	Same	Field farmer	Forest field	3			Yes	No	No		no	yes	no	no	no			N/A	2017	10-Jul-17	10-Jul-17		10-Jul-17			P.vivax			No	No			Indigenous malaria case	Indigenous		1
OldSYS_535				1980	37	Male	Not relevant	Trùm	Ba Tầng	Hướng Hóa	Quảng Trị	Same	Farmer	Farm	23			N/A	N/A	N/A	n/a	n/a	n/a	n/a	n/a	n/a	n/a	n/a	N/A	2017	10-Jul-17	10-Jul-17		17-Jul-17			P.vivax							Case classsification NOT performed	n/a	n/a	1		.
OldSYS_536				1985	32	Female	No	Bù Na	Nghĩa Trung	Bù Đăng	Bình Phước	Same	Farmer	Farm	1			N/A	N/A	N/A	n/a	n/a	n/a	n/a	n/a	n/a	n/a	n/a	N/A	2017	10-Jul-17	10-Jul-17		17-Jul-17			P.vivax							Case classsification NOT performed	n/a	n/a	1		.
OldSYS_537				2001	16	Male	Not relevant	plei kdam	Ia Kdăm	Ia Pa	Gia Lai	Same	Farmer	Farm				Yes	Yes	Yes		no	yes	no	no	no			N/A	2017	11-Jul-17	11-Jul-17		11-Jul-17			P.vivax			No	No			Indigenous malaria case	Indigenous		1
OldSYS_538				2000	17	Female	No	gia răng	Khánh Thành	Khánh Vĩnh	Khánh Hòa	Same	Field farmer	Forest field	1			Yes	No	No		yes	no	no	no	no			Yes	2017	12-Jul-17	12-Jul-17		11-Nov-17			Mixed			No	No			Indigenous malaria case	Indigenous		1
OldSYS_539				2003	14	Male	Not relevant	2	Phan Dũng	Tuy Phong	Bình Thuận	Same	Field farmer	Forest field	3			Yes	Yes	Yes	headaches	no	yes	no	no	no			Yes	2017	12-Jul-17	12-Jul-17		13-Jul-17			P.vivax			No	No			Indigenous malaria case	Indigenous		1
OldSYS_540				1980	37	Male	Not relevant	hamlet 4	Trà Cổ	Tân Phú	Đồng Nai	Not same	Field farmer	Forest field	7			Yes	Yes	Yes		no	no	no	yes	no	Cambodia		Yes	2017	12-Jul-17	12-Jul-17		13-Jul-17			P.vivax			No	No			Overseas imported	Cambodia		1
OldSYS_541				1967	50	Male	Not relevant	lùng cẩu	Bản Phùng	hoàng Su Phì	Hà Giang	Same	Farmer	Farm	0			Yes	Yes	Yes		yes							Yes	2017	12-Jul-17	15-Jul-17		20-Jul-17			P.vivax			No	No			Indigenous malaria case	Indigenous		0	no	don't remember
OldSYS_542				1995	22	Male	Not relevant	plei kdam	Ia Kdăm	Ia Pa	Gia Lai	Same	Farmer	Farm				Yes	Yes	Yes		no	no	yes	no	no			N/A	2017	12-Jul-17	12-Jul-17		12-Jul-17			P.vivax			No	Yes			Indigenous malaria case	Indigenous		1
OldSYS_543				2010	7	Male	Not relevant	ta nua	xy	Hướng Hóa	Quảng Trị	Same	Forest goer	Forest goers				No											N/A	2017	13-Jul-17	13-Jul-17		13-Jul-17			P.falciparum							Overseas imported	Laos		1
OldSYS_544				2010	7	Female	No	xung	Thanh	Hướng Hóa	Quảng Trị	Same	Student	Students				No											N/A	2017	13-Jul-17	13-Jul-17		13-Jul-17			P.falciparum							Indigenous malaria case	Indigenous		1
OldSYS_545				2010	7	Male	Not relevant	ra man	xy	Hướng Hóa	Quảng Trị	Same	Student	Students				No											N/A	2017	13-Jul-17	13-Jul-17		13-Jul-17			P.vivax							Indigenous malaria case	Indigenous		1
OldSYS_546				2010	7	Female	No	ra man	xy	Hướng Hóa	Quảng Trị	Same	Field farmer	Forest field				No											N/A	2017	13-Jul-17	13-Jul-17		13-Jul-17			P.falciparum							Overseas imported	Laos		1
OldSYS_547				2010	7	Female	No	ta nua	xy	Hướng Hóa	Quảng Trị	Same	Field farmer	Forest field				No											N/A	2017	13-Jul-17	13-Jul-17		13-Jul-17			P.falciparum							Overseas imported	Laos		1
OldSYS_548				2004	13	Male	Not relevant	bờ ngăn	KRong	Kbang	Gia Lai	Same	Farmer	Farm	7			Yes	Yes	Yes		no	yes	no	no	no			N/A	2017	13-Jul-17	13-Jul-17		13-Jul-17			P.falciparum			No	No			Indigenous malaria case	Indigenous		1
OldSYS_549				1986	31	Male	Not relevant	bôn rưng mađoan	Ia Rbol	Ayun Pa town	Gia Lai	Not same	Farmer	Farm	4			Yes	Yes	Yes		no	no	yes	no	yes	Ea Sol, Đăk lăk		N/A	2017	13-Jul-17	13-Jul-17		14-Jul-17			P.vivax			No	No			Commune imported	Commune		1
OldSYS_550				2001	16	Male	Not relevant	kbưng	Pling	Kông Chro	Gia Lai	Same	Student	Students	2			Yes	No	No	headaches	no	no	no	no	no			Yes	2017	14-Jul-17	14-Jul-17		17-Jul-17			P.falciparum			No	No			Indigenous malaria case	Indigenous		1
OldSYS_551				2010	7	Female	No	xung	Thanh	Hướng Hóa	Quảng Trị	Same	Student	Students				No											N/A	2017	14-Jul-17	14-Jul-17		14-Jul-17			P.falciparum							Indigenous malaria case	Indigenous		1
OldSYS_552				2010	7	Female	No	ra man	xy	Hướng Hóa	Quảng Trị	Same	Student	Students				No											N/A	2017	14-Jul-17	14-Jul-17		14-Jul-17			P.falciparum							Overseas imported	Laos		1
OldSYS_553				2010	7	Male	Not relevant	xung	Thanh	Hướng Hóa	Quảng Trị	Same	Field farmer	Forest field				No											N/A	2017	14-Jul-17	14-Jul-17		14-Jul-17			P.falciparum							Overseas imported	Laos		1
OldSYS_554				2010	7	Male	Not relevant	xung	Thanh	Hướng Hóa	Quảng Trị	Same	Field farmer	Forest field				No											N/A	2017	14-Jul-17	14-Jul-17		14-Jul-17			P.falciparum							Overseas imported	Laos		1
OldSYS_555				2010	7	Male	Not relevant	xy la	xy	Hướng Hóa	Quảng Trị	Same	Field farmer	Forest field				No											N/A	2017	14-Jul-17	14-Jul-17		14-Jul-17			P.falciparum							Overseas imported	Laos		1
OldSYS_556				1958	59	Male	Not relevant	group 3	Vĩnh Lộc	Can Lộc	Hà Tĩnh	Not same	Freelancer	Others	4			Yes	Yes	Yes		no	no	no	no	no	Lào		Yes	2017	14-Jul-17	14-Jul-17		15-Jul-17			P.vivax			No	No			Overseas imported	Laos		1		T5/2017
OldSYS_557				1987	30	Male	Not relevant	chôm village	Châu Lý	Quỳ Hợp	Nghệ An	Not same	Freelancer	Others	2			Yes	Yes	Yes	headaches	no	no	no	yes	no	Cambodia		Yes	2017	14-Jul-17	14-Jul-17		28-Jul-17			P.vivax			No	No			Overseas imported	Cambodia		1		Apr-17
OldSYS_558				2010	7	Female	No	ra man	xy	Hướng Hóa	Quảng Trị	Same	Field farmer	Forest field				No											N/A	2017	15-Jul-17	15-Jul-17		15-Jul-17			P.vivax							Overseas imported	Laos		1
OldSYS_559				2010	7	Female	No	ta nua	xy	Hướng Hóa	Quảng Trị	Same	Field farmer	Forest field				No											N/A	2017	15-Jul-17	15-Jul-17		15-Jul-17			P.vivax							Overseas imported	Laos		1
OldSYS_560				1977	40	Male	Not relevant	tân sơn	Sơn Hóa	Tuyên Hóa	Quảng Bình	Same	Farmer	Farm	29			Yes	No	No		no	no	yes	no	no			Yes	2017	15-Jul-17	15-Jul-17		15-Jul-17			P.vivax			No	No			Indigenous malaria case	Indigenous		1
OldSYS_561				1990	27	Male	Not relevant	bôn rưng mađoan	Ia Rbol	Ayun Pa town	Gia Lai	Same	Farmer	Farm	7			Yes	Yes	Yes		no	yes	no	no	no			N/A	2017	15-Jul-17	15-Jul-17		16-Jul-17			P.falciparum			No	No			Indigenous malaria case	Indigenous		1
OldSYS_562				1976	41	Male	Not relevant	mô pành	Đăk Rơ Ông	Tu Mơ Rông	Kon Tum	Same						No											N/A	2017	16-Jul-17	16-Jul-17		16-Jul-17			P.vivax							Indigenous malaria case	Indigenous		1
OldSYS_563				2000	17	Male	Not relevant	bưởi rỏi	Quảng Hợp	Quảng Trạch	Quảng Bình	Not same	Forest goer	Forest goers				Yes	Yes	Yes	headaches	no	no	no	no	yes	Gia Lai		Yes	2017	16-Jul-17	16-Jul-17		19-Jul-17			P.falciparum			No	No			Provincial imported	Province		1
OldSYS_564				2010	7	Male	Not relevant	village 9	Thanh	Hướng Hóa	Quảng Trị	Same	Student	Students				No											N/A	2017	16-Jul-17	16-Jul-17		16-Jul-17			P.falciparum							Indigenous malaria case	Indigenous		1
OldSYS_565				2010	7	Female	No	xung	Thanh	Hướng Hóa	Quảng Trị	Same	Student	Students				No											N/A	2017	17-Jul-17	17-Jul-17		17-Jul-17			P.falciparum							Indigenous malaria case	Indigenous		1
OldSYS_566				2010	7	Female	No	tà nua cô	Thanh	Hướng Hóa	Quảng Trị	Same	Student	Students				No											N/A	2017	17-Jul-17	17-Jul-17		17-Jul-17			P.falciparum							Indigenous malaria case	Indigenous		1
OldSYS_567				1976	41	Male	Not relevant	7	Kbang town	Kbang	Gia Lai	Not same	Forest ranger	Others	7			Yes	Yes	Yes		no	no	no	no	yes	Kông Chro		Yes	2017	17-Jul-17	17-Jul-17		17-Jul-17			P.vivax			No	No			District imported	District		1
OldSYS_568				1999	18	Male	Not relevant	1	Ia Kha town	Ia Grai	Gia Lai	Same	Farmer	Farm	3			Yes	Yes	Yes		yes	no	no	no	no			Yes	2017	17-Jul-17	17-Jul-17		09-Nov-17			P.vivax			No	No			Indigenous malaria case	Indigenous		1
OldSYS_569				2010	7	Male	Not relevant	troan thượng	xy	Hướng Hóa	Quảng Trị	Same	Student	Students				No											N/A	2017	18-Jul-17	18-Jul-17		18-Jul-17			P.falciparum							Commune imported	Commune		1
OldSYS_570				2010	7	Male	Not relevant	ta nua	xy	Hướng Hóa	Quảng Trị	Same	Field farmer	Forest field				No											N/A	2017	18-Jul-17	18-Jul-17		18-Jul-17			P.falciparum							Overseas imported	Laos		1
OldSYS_571				1994	23	Male	Not relevant	làng xi ii	Ba Tô	Ba Tơ	Quảng Ngãi	Same	Farmer	Farm	7			Yes	No	No		no	yes	no	no	no	Bình Định		N/A	2017	18-Jul-17	18-Jul-17		20-Jul-17			P.vivax			No				Provincial imported	Province		0	no
OldSYS_572				1995	22	Male	Not relevant	thạnh tây	Lộc Tấn	Lộc Ninh	Bình Phước	Same	Farmer	Farm	29			N/A	N/A	N/A	n/a	n/a	n/a	n/a	n/a	n/a	n/a	n/a	N/A	2017	18-Jul-17	18-Jul-17		24-Jul-17			P.falciparum							Case classsification NOT performed	n/a	n/a	1		.
OldSYS_573				1997	20	Male	Not relevant	tung clevel	Ia Dreng	Chư Pưh	Gia Lai	Same	Farmer	Farm				Yes	Yes	Yes	headaches	no	no	no	no	no			N/A	2017	19-Jul-17	19-Jul-17		21-Sep-17			P.vivax			No	No			Indigenous malaria case	Indigenous		1
OldSYS_574				1997	20	Male	Not relevant	hamlet 2	Đồng Tâm	Đồng Phú	Bình Phước	Same	Farmer	Farm	27			N/A	N/A	N/A	n/a	n/a	n/a	n/a	n/a	n/a	n/a	n/a	N/A	2017	19-Jul-17	19-Jul-17		25-Jul-17			P.falciparum							Case classsification NOT performed	n/a	n/a	1		.
OldSYS_575				1980	37	Male	Not relevant	2	Ia tô	Ia grai	Gia Lai	Not same	Forest goer	Forest goers	1			Yes	Yes	Yes		no	no	yes	no	yes	Cambodia		Yes	2017	20-Jul-17	20-Jul-17		09-Nov-17			P.falciparum			No	No			Overseas imported	Cambodia		1		15/06/2017
OldSYS_576				2010	7	Male	Not relevant	troan thượng	xy	Hướng Hóa	Quảng Trị	Same	Field farmer	Forest field				No											N/A	2017	20-Jul-17	20-Jul-17		20-Jul-17			P.falciparum							Overseas imported	Laos		1
OldSYS_577				1998	19	Male	Not relevant	khuổi luông	Đường Hồng	Bắc Mê	Hà Giang	Same	Farmer	Farm	29			Yes	Yes	Yes		yes							Yes	2017	20-Jul-17	20-Jul-17		20-Jul-17			P.vivax			No	No			Indigenous malaria case	Indigenous		0	no	don't remember
OldSYS_578				2015	2	Female	No	plei kdam	Ia Kdăm	Ia Pa	Gia Lai	Same	Children	Children				Yes	Yes	Yes		no	yes	no	no	no			N/A	2017	20-Jul-17	20-Jul-17		20-Jul-17			P.vivax			No	No			Indigenous malaria case	Indigenous		1
OldSYS_579				1976	41	Male	Not relevant	hamlet cây chặt	Lộc Tấn	Lộc Ninh	Bình Phước	Same	Farmer	Farm	11			N/A	N/A	N/A	n/a	n/a	n/a	n/a	n/a	n/a	n/a	n/a	N/A	2017	20-Jul-17	24-Jul-17		24-Jul-17			P.vivax							Case classsification NOT performed	n/a	n/a	1		.
OldSYS_580				1970	47	Male	Not relevant	ea knốp village	Cư Ni	Ea Kar	Đắk Lắk	Same	Farmer	Farm	28			N/A	N/A	N/A	n/a	n/a	n/a	n/a	n/a	n/a	n/a	n/a	N/A	2017	20-Jul-17	21-Jul-17		01-Aug-17			P.vivax							Case classsification NOT performed	n/a	n/a	1		.
OldSYS_581				1990	27	Male	Not relevant	group 5	Liên Hương town	Tuy Phong	Bình Thuận	Same	District police officer	Others	2			Yes	Yes	Yes		no	no	yes	no	no	patrol, go to the forest in xã Phan Dũng		Yes	2017	21-Jul-17	21-Jul-17		22-Jul-17			P.vivax			No	No			Indigenous malaria case	Indigenous		1		13/05/2017
OldSYS_582				2010	7	Female	No	ta nua	xy	Hướng Hóa	Quảng Trị	Same	Children	Children				No											N/A	2017	21-Jul-17	21-Jul-17		21-Jul-17			P.falciparum							Indigenous malaria case	Indigenous		1
OldSYS_583				2010	7	Male	Not relevant	cam tuyền - cam lộ	Cam Tuyền	Cam Lộ	Quảng Trị	Same	Worker	Worker				No											N/A	2017	22-Jul-17	22-Jul-17		22-Jul-17			P.falciparum							Indigenous malaria case	Indigenous		1
OldSYS_584				1999	18	Male	Not relevant	bảo tuân	Bảo Thuận	Di Linh	Lâm Đồng	Not same	Farmer	Farm	28			Yes	Yes	Yes	headaches	no	yes	no	no	no			N/A	2017	22-Jul-17	22-Jul-17		27-Jul-17			P.falciparum			No	No			Provincial imported	Province		1
OldSYS_585				2010	7	Female	No	ra man	xy	Hướng Hóa	Quảng Trị	Same	Field farmer	Forest field				No											N/A	2017	23-Jul-17	23-Jul-17		23-Jul-17			P.falciparum							Overseas imported	Laos		1
OldSYS_586				2010	7	Male	Not relevant	troan thượng	xy	Hướng Hóa	Quảng Trị	Same	Field farmer	Forest field				No											N/A	2017	23-Jul-17	23-Jul-17		23-Jul-17			P.falciparum							Overseas imported	Laos		1
OldSYS_587				1982	35	Male	Not relevant	hàng ùng	Bảo Thuận	Di Linh	Lâm Đồng	Not same	Farmer	Farm	28			Yes	Yes	Yes	headaches	no	no	yes	no	no			N/A	2017	23-Jul-17	23-Jul-17		23-Sep-17			P.falciparum			No	No			Provincial imported	Province		1
OldSYS_588				1950	67	Male	Not relevant	Xẻo Mắm	Tân Ân	Ngọc Hiển	Cà Mau	Same	Farmer	Farm	29			N/A	N/A	N/A	n/a	n/a	n/a	n/a	n/a	n/a	n/a	n/a	N/A	2017	23-Jul-17	23-Jul-17		06-Oct-17			P.falciparum							Case classsification NOT performed	n/a	n/a	1		.
OldSYS_589				1984	33	Male	Not relevant	di linh thượng	Di Linh town	Di Linh	Lâm Đồng	Not same			28			Yes	Yes	No		no	no	yes	no	no			N/A	2017	24-Jul-17	24-Jul-17		25-Jul-17			P.falciparum			No	No			Provincial imported	Province		1		42856
OldSYS_590				2010	7	Female	No	loa	Ba Tầng	Hướng Hóa	Quảng Trị	Same	Elder	Others				No											N/A	2017	24-Jul-17	24-Jul-17		24-Jul-17			P.vivax							Indigenous malaria case	Indigenous		1
OldSYS_591				1971	46	Male	Not relevant	1	Măng Tố	Tánh Linh	Bình Thuận	Same	Farmer	Farm	6			Yes	Yes	Yes		no	no	yes	no	no			Yes	2017	24-Jul-17	24-Jul-17		24-Jul-17			P.falciparum			No	No			Indigenous malaria case	Indigenous		1
OldSYS_592				2010	7	Female	No	tà nua cô	Thanh	Hướng Hóa	Quảng Trị	Same	Field farmer	Forest field				No											N/A	2017	24-Jul-17	24-Jul-17		24-Jul-17			P.falciparum							Overseas imported	Laos		1
OldSYS_593				2010	7	Male	Not relevant	pa lọ vạc	Thanh	Hướng Hóa	Quảng Trị	Same	Field farmer	Forest field				No											N/A	2017	24-Jul-17	24-Jul-17		24-Jul-17			P.falciparum							Overseas imported	Laos		1
OldSYS_594				1993	24	Female	No	ka sá	Gia Bắc	Di Linh	Lâm Đồng	Same	Farmer	Farm	27			Yes	Yes	Yes		no	no	yes	no	no			N/A	2017	24-Jul-17	24-Jul-17		26-Aug-17			P.falciparum			No	No			Provincial imported	Province		1
OldSYS_595				1987	30	Male	Not relevant	lương sơn	Nam Xuân	Krông Nô	Đắk Nông	Same	Farmer	Farm	25			N/A	N/A	N/A	n/a	n/a	n/a	n/a	n/a	n/a	n/a	n/a	N/A	2017	24-Jul-17	24-Jul-17		08-Aug-17			P.falciparum							Case classsification NOT performed	n/a	n/a	1		.
OldSYS_596				1995	22	Male	Not relevant	đăk tông	Ngọc Tụ	Đăk Tô	Kon Tum	Same						No											N/A	2017	25-Jul-17	25-Jul-17		25-Jul-17			P.falciparum							Indigenous malaria case	Indigenous		1
OldSYS_597				2010	7	Female	No	ra man	xy	Hướng Hóa	Quảng Trị	Same	Field farmer	Forest field				No											N/A	2017	25-Jul-17	25-Jul-17		25-Jul-17			P.falciparum							Overseas imported	Laos		1
OldSYS_598				2010	7	Female	No	tà rùng	Húc	Hướng Hóa	Quảng Trị	Same	Field farmer	Forest field				No											N/A	2017	25-Jul-17	25-Jul-17		25-Jul-17			P.falciparum							Overseas imported	Laos		1
OldSYS_599				2010	7	Male	Not relevant	ra man	xy	Hướng Hóa	Quảng Trị	Same	Children	Children				No											N/A	2017	25-Jul-17	25-Jul-17		25-Jul-17			P.falciparum							Indigenous malaria case	Indigenous		1
OldSYS_600				2001	16	Female	No	plei kdam	Ia Kdăm	Ia Pa	Gia Lai	Same	Farmer	Farm				Yes	Yes	Yes		no	yes	no	no	no			N/A	2017	25-Jul-17	25-Jul-17		25-Jul-17			P.vivax			No	No			Indigenous malaria case	Indigenous		1
OldSYS_601				2017	0	Female	No	plei kdam	Ia Kdăm	Ia Pa	Gia Lai	Same	Farmer	Farm	30			N/A	N/A	N/A	n/a	n/a	n/a	n/a	n/a	n/a	n/a	n/a	N/A	2017	25-Jul-17	25-Jul-17		25-Jul-17			P.vivax							Case classsification NOT performed	n/a	n/a	1		.
OldSYS_602				1999	18	Male	Not relevant	làng kũai	la Blứ	Chư Pưh	Gia Lai	Same	Farmer	Farm	27			N/A	N/A	N/A	n/a	n/a	n/a	n/a	n/a	n/a	n/a	n/a	N/A	2017	25-Jul-17	28-Jul-17		01-Aug-17			P.vivax							Case classsification NOT performed	n/a	n/a	1		.
OldSYS_603				2010	7	Male	Not relevant	duy tân	Lao Bảo town	Hướng Hóa	Quảng Trị	Same	Trader	Others				No											N/A	2017	26-Jul-17	26-Jul-17		26-Jul-17			P.falciparum							Overseas imported	Laos		1
OldSYS_604				2010	7	Male	Not relevant	village 9	Thanh	Hướng Hóa	Quảng Trị	Same	Field farmer	Forest field				No											N/A	2017	26-Jul-17	26-Jul-17		26-Jul-17			P.falciparum							Overseas imported	Laos		1
OldSYS_605				1975	42	Male	Not relevant	group 8	Bảo Thành	Yên Thành	Nghệ An	Not same	Freelancer	Others	5			Yes	Yes	No		no	no	no	yes	no	Lào		Yes	2017	26-Jul-17	26-Jul-17		27-Jul-17			P.falciparum			No	No			Overseas imported	Laos		1
OldSYS_606				2010	7	Male	Not relevant	village 9	Thanh	Hướng Hóa	Quảng Trị	Same	Children	Children				No											N/A	2017	26-Jul-17	26-Jul-17		26-Jul-17			P.falciparum							Indigenous malaria case	Indigenous		1
OldSYS_607				1985	32	Male	Not relevant	6	Đăk Kôi	Kon Làm rẫy	Kon Tum	Same						No											N/A	2017	27-Jul-17	27-Jul-17		27-Jul-17			P.falciparum							Indigenous malaria case	Indigenous		1
OldSYS_608				2000	17	Male	Not relevant	7	Ia Tơi	Ia H'Drai	Kon Tum	Same						No											N/A	2017	27-Jul-17	27-Jul-17		27-Jul-17			P.vivax							Indigenous malaria case	Indigenous		1
OldSYS_609				1995	22	Male	Not relevant	8	Ia Tơi	Ia H'Drai	Kon Tum	Same						No											N/A	2017	27-Jul-17	27-Jul-17		27-Jul-17			P.vivax							Indigenous malaria case	Indigenous		1
OldSYS_610				1983	34	Male	Not relevant	quý đức	Ia Trok	Ia Pa	Gia Lai	Same	Farmer	Farm				Yes	Yes	Yes		no	no	yes	no	no			N/A	2017	27-Jul-17	27-Jul-17		27-Jul-17			P.vivax			No	No			Indigenous malaria case	Indigenous		1
OldSYS_611				1967	50	Male	Not relevant	5	Ia Krai	Ia Grai	Gia Lai	Same	Farmer	Farm	1			Yes	Yes	Yes		yes	no	no	no	no			Yes	2017	27-Jul-17	27-Jul-17		09-Nov-17			P.falciparum			No	No			Indigenous malaria case	Indigenous		1		1990
OldSYS_612				1995	22	Male	Not relevant	Cambodia	Thanh Bình town	Bù Đốp	Bình Phước	Same	Farmer	Farm	26			N/A	N/A	N/A	n/a	n/a	n/a	n/a	n/a	n/a	n/a	n/a	N/A	2017	27-Jul-17	30-Jul-17		04-Aug-17			P.falciparum							Case classsification NOT performed	n/a	n/a	1		.
OldSYS_613				1999	18	Male	Not relevant	Group 4	Ia Kha town	Ia Grai	Gia Lai	Not same	Sell soft dinks	Others	4			Yes	Yes	Yes		yes	no	no	no	yes	huyện bắc Bình, tỉnh Bình Thuận		Yes	2017	28-Jul-17	28-Jul-17		09-Nov-17			P.vivax			No	No			Provincial imported	Province		1
OldSYS_614				1980	37	Male	Not relevant	đại phú	Hòa Quang nam	Phú Hòa	Phú Yên	Same	Farmer	Farm	4			Yes	No	No		yes	no	no	no	yes	TPHCM		N/A	2017	28-Jul-17	28-Jul-17		31-Jul-17			P.vivax			No	No			Provincial imported	Province		1
OldSYS_615				1996	21	Male	Not relevant	3	Ma Lâm town	Hàm Thuận Bắc	Bình Thuận	Same	Field farmer	Forest field	4			Yes	Yes	Yes		no	yes	no	no	no			Yes	2017	28-Jul-17	28-Jul-17		01-Aug-17			P.vivax			No	No			Indigenous malaria case	Indigenous		1
OldSYS_616				2010	7	Male	Not relevant	khe đá	Lao Bảo town	Hướng Hóa	Quảng Trị	Same	Field farmer	Forest field				No											N/A	2017	28-Jul-17	28-Jul-17		28-Jul-17			P.vivax							Overseas imported	Laos		1
OldSYS_617				2010	7	Male	Not relevant	trùm	Ba Tầng	Hướng Hóa	Quảng Trị	Same	Field farmer	Forest field				No											N/A	2017	28-Jul-17	28-Jul-17		28-Jul-17			P.vivax							Indigenous malaria case	Indigenous		1
OldSYS_618				1981	36	Male	Not relevant	thanh lạng	Thanh Hóa	Tuyên Hóa	Quảng Bình	Same	Farmer	Farm	29			Yes	Yes	Yes		no	no	no	no	no			N/A	2017	28-Jul-17	28-Jul-17		28-Jul-17			P.vivax			No	No			Indigenous malaria case	Indigenous		1
OldSYS_619				2010	7	Female	No	húc thượng	Húc	Hướng Hóa	Quảng Trị	Same	Children	Children				No											N/A	2017	28-Jul-17	28-Jul-17		28-Jul-17			P.falciparum							Indigenous malaria case	Indigenous		1
OldSYS_620				1976	41	Male	Not relevant	nao sẻ	GIA BẮC	Di Linh	Lâm Đồng	Same	Farmer	Farm	27			Yes	No	No		no	no	yes	no	no			N/A	2017	28-Jul-17	28-Jul-17		31-Jul-17			P.falciparum			No	No			Provincial imported	Province		1
OldSYS_621				1993	24	Male	Not relevant	3	Ma Lâm town	Hàm Thuận Bắc	Bình Thuận	Same	Field farmer	Forest field	3			Yes	Yes	Yes		no	yes	no	no	no			Yes	2017	29-Jul-17	29-Jul-17		01-Aug-17			P.vivax			No	No			Indigenous malaria case	Indigenous		1
OldSYS_622				1986	31	Male	Not relevant	làng xi ii	Ba Tô	Ba Tơ	Quảng Ngãi	Same	Farmer	Farm	7			Yes	Yes	Yes		no	yes	no	no	no	Bình Định		N/A	2017	29-Jul-17	29-Jul-17		02-Aug-17			P.vivax			No	Yes			Provincial imported	Province		0	no
OldSYS_623				1987	30	Male	Not relevant	làng xi ii	Ba Tô	Ba Tơ	Quảng Ngãi	Same	Farmer	Farm	7			Yes	Yes	Yes		no	yes	no	no	no	Bình Định		N/A	2017	29-Jul-17	29-Jul-17		31-Jul-17			P.vivax							Provincial imported	Province		0	no
OldSYS_624				1983	34	Male	Not relevant	Nguồn rào	Hướng Sơn	Hướng Hóa	Quảng Trị	Same	Admin	Others	27			N/A	N/A	N/A	n/a	n/a	n/a	n/a	n/a	n/a	n/a	n/a	N/A	2017	30-Jul-17	30-Jul-17		03-Aug-17			P.falciparum							Case classsification NOT performed	n/a	n/a	1		.
OldSYS_625				2010	7	Male	Not relevant	ta nua	xy	Hướng Hóa	Quảng Trị	Same	Student	Students				No											N/A	2017	30-Jul-17	30-Jul-17		30-Jul-17			P.falciparum							Indigenous malaria case	Indigenous		1
OldSYS_626				2010	7	Male	Not relevant	ng rào	Tân Long	Hướng Hóa	Quảng Trị	Same	Student	Students				No											N/A	2017	30-Jul-17	30-Jul-17		30-Jul-17			P.falciparum							Overseas imported	Laos		1
OldSYS_627				2006	11	Male	Not relevant	tiến thành	Phan Tiến	Bắc Bình	Bình Thuận	Same	Student	Students	3			Yes	Yes	Yes		no	yes	no	no	no			Yes	2017	30-Jul-17	30-Jul-17		01-Aug-17			P.falciparum			No	No			Indigenous malaria case	Indigenous		1
OldSYS_628				1964	53	Male	Not relevant	area 9	Tân Phú town	Tân Phú	Đồng Nai	Not same	Field farmer	Forest field	7			Yes	Yes	Yes	headaches, large liver, large spleen	no	yes	no	yes	no			Yes	2017	30-Jul-17	30-Jul-17		01-Aug-17			P.falciparum			No	No			Overseas imported	Cambodia		1
OldSYS_629				1962	55	Male	Not relevant	hamlet 5	Mã Đà	Vĩnh Cửu	Đồng Nai	Same	Field farmer	Forest field	5			Yes	Yes	Yes		no	no	no	no	no			Yes	2017	30-Jul-17	30-Jul-17		31-Jul-17			P.falciparum			No	Yes			Indigenous malaria case	Indigenous		1
OldSYS_630				2010	7	Male	Not relevant	ng rào	Tân Long	Hướng Hóa	Quảng Trị	Same	Field farmer	Forest field				No											N/A	2017	30-Jul-17	30-Jul-17		30-Jul-17			P.falciparum							Overseas imported	Laos		1
OldSYS_631				1994	23	Male	Not relevant	enan village	Ia Rsai	Krông Pa	Gia Lai	Same	Farmer	Farm	6			Yes	Yes	No		no	yes	no	no	no			N/A	2017	30-Jul-17	30-Jul-17		31-Jul-17			P.falciparum			Yes	Yes			Indigenous malaria case	Indigenous		1
OldSYS_632				2003	14	Male	Not relevant	nguồn rào	Hướng Sơn	Hướng Hóa	Quảng Trị	Same	Student	Students	26			N/A	N/A	N/A	n/a	n/a	n/a	n/a	n/a	n/a	n/a	n/a	N/A	2017	30-Jul-17	30-Jul-17		03-Aug-17			P.falciparum							Case classsification NOT performed	n/a	n/a	1		.
OldSYS_633				2010	7	Male	Not relevant	troan ô	xy	Hướng Hóa	Quảng Trị	Same	Field farmer	Forest field				No											N/A	2017	31-Jul-17	31-Jul-17		31-Jul-17			P.falciparum							Overseas imported	Laos		1
OldSYS_634				1990	27	Male	Not relevant	đức lập	Đắk Sôr	Krông Nô	Đắk Nông	Same	Farmer	Farm	26			N/A	N/A	N/A	n/a	n/a	n/a	n/a	n/a	n/a	n/a	n/a	N/A	2017	31-Jul-17	31-Jul-17		01-Aug-17			P.falciparum							Case classsification NOT performed	n/a	n/a	1		.
OldSYS_635				1959	58	Male	Not relevant	2	Thuận Minh	Hàm Thuận Bắc	Bình Thuận	Same	Farmer	Farm	1			Yes	Yes	Yes		yes	no	no	no	no			Yes	2017	01-Aug-17	01-Aug-17		03-Aug-17			P.vivax			No	No			Indigenous malaria case	Indigenous		1		1980
OldSYS_636				2001	16	Male	Not relevant	2	Đông Tiến	Hàm Thuận Bắc	Bình Thuận	Same	Field farmer	Forest field	3			Yes	Yes	Yes		no	no	yes	no	no			Yes	2017	01-Aug-17	01-Aug-17		01-Aug-17			P.falciparum			No	No			Indigenous malaria case	Indigenous		1
OldSYS_637				1969	48	Male	Not relevant	hamlet 5	Mã Đà	Vĩnh Cửu	Đồng Nai	Same	Forest goer	Forest goers	12			Yes	Yes	Yes	headaches, tired	no	yes	no	no	no			Yes	2017	01-Aug-17	01-Aug-17		01-Aug-17			P.falciparum			No	Yes			Indigenous malaria case	Indigenous		1		2009
OldSYS_638				1962	55	Male	Not relevant	yên xuân	Lê Hóa	Tuyên Hóa	Quảng Bình	Same	Farmer	Farm	7			Yes	Yes	No		no	no	yes	no	no			Yes	2017	01-Aug-17	01-Aug-17		01-Aug-17			P.vivax			No	No			Indigenous malaria case	Indigenous		1
OldSYS_639				2010	7	Male	Not relevant	2	Đak Ơ	Bù Gia Mập	Bình Phước	Same	Student	Students	27			N/A	N/A	N/A	n/a	n/a	n/a	n/a	n/a	n/a	n/a	n/a	N/A	2017	01-Aug-17	01-Aug-17		07-Aug-17			P.falciparum							Case classsification NOT performed	n/a	n/a	1		.
Parasite malaria P.Fg+++
Mother: Thị Bí Hơn				1	Old system	1
OldSYS_640				2016	1	Female	No	trùm	Ba Tầng	Hướng Hóa	Quảng Trị	Same	Other	Others	29			N/A	N/A	N/A	n/a	n/a	n/a	n/a	n/a	n/a	n/a	n/a	N/A	2017	02-Aug-17	02-Aug-17		05-Aug-17			P.vivax							Case classsification NOT performed	n/a	n/a	1		.
OldSYS_641				1989	28	Male	Not relevant	bôn biach	Ia Tul	Ia Pa	Gia Lai	Same	Farmer	Farm				Yes	Yes	Yes		no	yes	no	no	no			N/A	2017	02-Aug-17	02-Aug-17		02-Aug-17			P.falciparum			No	No			Indigenous malaria case	Indigenous		1
OldSYS_642				1993	24	Male	Not relevant	tăng village	Krông Năng	Krông Pa	Gia Lai	Same	Farmer	Farm	1			Yes	Yes	Yes	headaches	no	yes	no	no	no			N/A	2017	02-Aug-17	02-Aug-17		03-Aug-17			P.vivax			No	No			Provincial imported	Province		1
OldSYS_643				1982	35	Male	Not relevant	xa tuông	Ba Tầng	Hướng Hóa	Quảng Trị	Same	Farmer	Farm	0			N/A	N/A	N/A	n/a	n/a	n/a	n/a	n/a	n/a	n/a	n/a	N/A	2017	02-Aug-17	02-Aug-17		05-Aug-17			P.vivax							Case classsification NOT performed	n/a	n/a	1		.
OldSYS_644				1977	40	Male	Not relevant	trùm	Ba Tầng	Hướng Hóa	Quảng Trị	Same	Farmer	Farm	29			N/A	N/A	N/A	n/a	n/a	n/a	n/a	n/a	n/a	n/a	n/a	N/A	2017	02-Aug-17	02-Aug-17		05-Aug-17			P.vivax							Case classsification NOT performed	n/a	n/a	1		.
OldSYS_645				2000	17	Male	Not relevant	jang lành village	Krông Na	Buôn Đôn	Đắk Lắk	Same	Farmer	Farm	29			N/A	N/A	N/A	n/a	n/a	n/a	n/a	n/a	n/a	n/a	n/a	N/A	2017	02-Aug-17	02-Aug-17		08-Aug-17			P.falciparum							Case classsification NOT performed	n/a	n/a	1		.
OldSYS_646				2005	12	Female	No	trùm	Ba Tầng	Hướng Hóa	Quảng Trị	Same	Student	Students	29			N/A	N/A	N/A	n/a	n/a	n/a	n/a	n/a	n/a	n/a	n/a	N/A	2017	02-Aug-17	02-Aug-17		05-Aug-17			P.vivax							Case classsification NOT performed	n/a	n/a	1		.
OldSYS_647				2014	3	Male	Not relevant	Drang Phôk village	Krông Na	Buôn Đôn	Đắk Lắk	Same	Children under 6, unschooling	Others	54			N/A	N/A	N/A	n/a	n/a	n/a	n/a	n/a	n/a	n/a	n/a	N/A	2017	02-Aug-17	02-Aug-17		02-Aug-17			P.falciparum							Case classsification NOT performed	n/a	n/a	1		.
OldSYS_648				2014	3	Male	Not relevant	Drong phan	Krông Na	Buôn Đôn	Đắk Lắk	Same	Children under 6, unschooling	Others	54			N/A	N/A	N/A	n/a	n/a	n/a	n/a	n/a	n/a	n/a	n/a	N/A	2017	02-Aug-17	02-Aug-17		03-Aug-17			P.falciparum							Case classsification NOT performed	n/a	n/a	1		.
OldSYS_649				2011	6	Female	No	xa tuông	Ba Tầng	Hướng Hóa	Quảng Trị	Same	Children under 6, unschooling	Others	0			N/A	N/A	N/A	n/a	n/a	n/a	n/a	n/a	n/a	n/a	n/a	N/A	2017	02-Aug-17	02-Aug-17		05-Aug-17			P.vivax							Case classsification NOT performed	n/a	n/a	1		.
OldSYS_650				1977	40	Male	Not relevant	ngọc lâm	Đức Hóa	Tuyên Hóa	Quảng Bình	Same	Farmer	Farm	5			Yes	No	No		no	no	yes	no	no			Yes	2017	03-Aug-17	03-Aug-17		03-Aug-17			P.vivax			No	No			Indigenous malaria case	Indigenous		1
OldSYS_651				1975	42	Male	Not relevant	blo	Mỹ Thạch	Chư Sê	Gia Lai	Not same	Farmer	Farm	4			Yes	Yes	Yes		no	no	yes	no	yes	Xã Ia Mơ - Huyện Chư Prông		Yes	2017	03-Aug-17	04-Aug-17		06-Aug-17			P.vivax			No	No			Provincial imported	Province		1
OldSYS_652				1996	21	Male	Not relevant	Bá Bàn	Ba Nang	Đa Krông	Quảng Trị	Same	Farmer	Farm	0			N/A	N/A	N/A	n/a	n/a	n/a	n/a	n/a	n/a	n/a	n/a	N/A	2017	03-Aug-17	04-Aug-17		18-Aug-17			P.vivax							Case classsification NOT performed	n/a	n/a	1		.
OldSYS_653				1990	27	Male	Not relevant	Trung Trị	Trung Hiệp	Vũng Liêm	Vĩnh Long	Same	Farmer	Farm	28			N/A	N/A	N/A	n/a	n/a	n/a	n/a	n/a	n/a	n/a	n/a	N/A	2017	03-Aug-17	03-Aug-17		09-Aug-17			P.vivax							Case classsification NOT performed	n/a	n/a	1		.
OldSYS_654				1997	20	Male	Not relevant	đôn village	Krông Na	Buôn Đôn	Đắk Lắk	Same	Farmer	Farm	28			N/A	N/A	N/A	n/a	n/a	n/a	n/a	n/a	n/a	n/a	n/a	N/A	2017	03-Aug-17	03-Aug-17		09-Aug-17			P.falciparum							Case classsification NOT performed	n/a	n/a	1		.
OldSYS_655				1984	33	Male	Not relevant	an trung	Bình An	Bắc Bình	Bình Thuận	Same	Employee	Others	5			Yes	Yes	No	headaches, vomiting, tired	no	no	yes	no	no			Yes	2017	04-Aug-17	04-Aug-17		05-Aug-17			P.vivax			No	No			Indigenous malaria case	Indigenous		1		15/06/2017
OldSYS_656				1940	77	Male	Not relevant	Định Xá	Cam Hiếu	Cam Lộ	Quảng Trị	Same	Farmer	Farm	29			N/A	N/A	N/A	n/a	n/a	n/a	n/a	n/a	n/a	n/a	n/a	N/A	2017	04-Aug-17	04-Aug-17		12-Sep-17			P.falciparum							Case classsification NOT performed	n/a	n/a	1		.
OldSYS_657				1985	32	Male	Not relevant	Drang Phôk village	Krông Na	Buôn Đôn	Đắk Lắk	Same	Farmer	Farm	28			N/A	N/A	N/A	n/a	n/a	n/a	n/a	n/a	n/a	n/a	n/a	N/A	2017	04-Aug-17	04-Aug-17		11-Aug-17			P.falciparum							Case classsification NOT performed	n/a	n/a	1		.
OldSYS_658				2011	6	Male	Not relevant	xa tuông	Ba Tầng	Hướng Hóa	Quảng Trị	Same	Children under 6, unschooling	Others	1			N/A	N/A	N/A	n/a	n/a	n/a	n/a	n/a	n/a	n/a	n/a	N/A	2017	04-Aug-17	04-Aug-17		05-Aug-17			P.vivax							Case classsification NOT performed	n/a	n/a	1		.
OldSYS_659				2009	8	Male	Not relevant	xy ca reo	xy	Hướng Hóa	Quảng Trị	Same	Field farmer	Forest field				No											N/A	2017	05-Aug-17	05-Aug-17		05-Aug-17			P.vivax							Overseas imported	Laos		1
OldSYS_660				2010	7	Female	No	groi	Sơ Ró	Kông Chro	Gia Lai	Same	Children	Children	2			Yes	No	No	headaches, mild pain in the liver	yes	no	no	no	no			N/A	2017	05-Aug-17	05-Aug-17		05-Aug-17			P.falciparum			No	No			Indigenous malaria case	Indigenous		1
OldSYS_661				1978	39	Male	Not relevant	Drang Phôk village	Krông Na	Buôn Đôn	Đắk Lắk	Same	Farmer	Farm	28			N/A	N/A	N/A	n/a	n/a	n/a	n/a	n/a	n/a	n/a	n/a	N/A	2017	05-Aug-17	05-Aug-17		10-Aug-17			P.falciparum							Case classsification NOT performed	n/a	n/a	1		.
OldSYS_662				1992	25	Male	Not relevant	Drang Phôk village	Krông Na	Buôn Đôn	Đắk Lắk	Same	Farmer	Farm	27			N/A	N/A	N/A	n/a	n/a	n/a	n/a	n/a	n/a	n/a	n/a	N/A	2017	05-Aug-17	05-Aug-17		11-Aug-17			P.falciparum							Case classsification NOT performed	n/a	n/a	1		.
OldSYS_663				1998	19	Male	Not relevant	Drang Phôk village	Krông Na	Buôn Đôn	Đắk Lắk	Same	Farmer	Farm	27			N/A	N/A	N/A	n/a	n/a	n/a	n/a	n/a	n/a	n/a	n/a	N/A	2017	05-Aug-17	05-Aug-17		11-Aug-17			P.falciparum							Case classsification NOT performed	n/a	n/a	1		.
OldSYS_664				1998	19	Male	Not relevant	Drang Phôk village	Krông Na	Buôn Đôn	Đắk Lắk	Same	Farmer	Farm	28			N/A	N/A	N/A	n/a	n/a	n/a	n/a	n/a	n/a	n/a	n/a	N/A	2017	05-Aug-17	05-Aug-17		10-Aug-17			P.falciparum							Case classsification NOT performed	n/a	n/a	1		.
OldSYS_665				2009	8	Female	No	troan thượng	xy	Hướng Hóa	Quảng Trị	Same	Field farmer	Forest field				No											N/A	2017	06-Aug-17	06-Aug-17		06-Aug-17			P.falciparum							Commune imported	Commune		1
OldSYS_666				2000	17	Male	Not relevant	đak lanh	Đăk Roong	Đắk Đoa	Gia Lai	Not same	Farmer	Farm	9			Yes	Yes	Yes		no	no	yes	no	no			N/A	2017	06-Aug-17	06-Aug-17		15-Sep-17			P.falciparum			No	No			Commune imported	Commune		1
OldSYS_667				1979	38	Male	Not relevant	bôn chơ ma	Ia Trok	Ia Pa	Gia Lai	Same	Farmer	Farm				Yes	Yes	Yes		no	no	yes	no	no			N/A	2017	06-Aug-17	06-Aug-17		08-Aug-17			P.falciparum			No	No			Indigenous malaria case	Indigenous		1
OldSYS_668				1987	30	Male	Not relevant	phước lộc	Bình Tân	Phú Riềng	Bình Phước	Same	Farmer	Farm	27			N/A	N/A	N/A	n/a	n/a	n/a	n/a	n/a	n/a	n/a	n/a	N/A	2017	06-Aug-17	07-Aug-17		15-Aug-17			P.falciparum							Case classsification NOT performed	n/a	n/a	1		.
OldSYS_669				2003	14	Male	Not relevant	loa	Ba Tầng	Hướng Hóa	Quảng Trị	Same	Children under 6, unschooling	Others	29			N/A	N/A	N/A	n/a	n/a	n/a	n/a	n/a	n/a	n/a	n/a	N/A	2017	06-Aug-17	06-Aug-17		07-Aug-17			P.falciparum							Case classsification NOT performed	n/a	n/a	1		.
OldSYS_670				1982	35	Male	Not relevant	7	Ia Tơi	Ia H'Drai	Kon Tum	Same						No											N/A	2017	07-Aug-17	07-Aug-17		07-Aug-17			P.falciparum							Indigenous malaria case	Indigenous		1
OldSYS_671				2009	8	Female	No	prin c	A Dơi	Hướng Hóa	Quảng Trị	Same	Student	Students				No											N/A	2017	07-Aug-17	07-Aug-17		07-Aug-17			P.falciparum							Indigenous malaria case	Indigenous		1
OldSYS_672				1972	45	Male	Not relevant	h'lăk	Chư Mố	Ia Pa	Gia Lai	Same	Farmer	Farm				Yes	Yes	Yes		no	no	yes	no	no			N/A	2017	07-Aug-17	07-Aug-17		07-Aug-17			P.falciparum			No	No			Indigenous malaria case	Indigenous		1
OldSYS_673				1980	37	Male	Not relevant	Bình Thanh	Ia Drăng	Chư Prông	Gia Lai	Same	Farmer	Farm	27			N/A	N/A	N/A	n/a	n/a	n/a	n/a	n/a	n/a	n/a	n/a	N/A	2017	07-Aug-17	07-Aug-17		08-Aug-17			P.vivax							Case classsification NOT performed	n/a	n/a	1		.
OldSYS_674				1982	35	Male	Not relevant	15	Tân Hòa	Buôn Đôn	Đắk Lắk	Same	Other	Others	29			N/A	N/A	N/A	n/a	n/a	n/a	n/a	n/a	n/a	n/a	n/a	N/A	2017	08-Aug-17	08-Aug-17		15-Aug-17			P.falciparum							Case classsification NOT performed	n/a	n/a	1		.
OldSYS_675				1967	50	Male	Not relevant		Sơn Thành Đông	Tây Hòa	Phú Yên	Same	Farmer	Farm	3			Yes	Yes	Yes	headaches	no	yes	no	no	no			N/A	2017	08-Aug-17	08-Aug-17		09-Aug-17			P.falciparum			No	No			Indigenous malaria case	Indigenous		1
OldSYS_676				1969	48	Male	Not relevant	đồng lê	Lê Hóa	Tuyên Hóa	Quảng Bình	Same	Farmer	Farm	0			Yes	No	No		no	no	yes	no	no			Yes	2017	08-Aug-17	08-Aug-17		08-Aug-17			P.vivax			No	No			Indigenous malaria case	Indigenous		1
OldSYS_677				1976	41	Male	Not relevant	blái village	Ia Rmok	Krông Pa	Gia Lai	Same	Farmer	Farm	2			Yes	Yes	No		no	yes	no	no	no			N/A	2017	08-Aug-17	08-Aug-17		10-Aug-17			P.vivax			No	No			Indigenous malaria case	Indigenous		1
OldSYS_678				2006	11	Male	Not relevant	Drang Phôk village	Krông Na	Buôn Đôn	Đắk Lắk	Same	Farmer	Farm	27			N/A	N/A	N/A	n/a	n/a	n/a	n/a	n/a	n/a	n/a	n/a	N/A	2017	08-Aug-17	08-Aug-17		15-Aug-17			P.falciparum							Case classsification NOT performed	n/a	n/a	1		.
OldSYS_679				1993	24	Male	Not relevant	Drang Phôk village	Krông Na	Buôn Đôn	Đắk Lắk	Same	Farmer	Farm	27			N/A	N/A	N/A	n/a	n/a	n/a	n/a	n/a	n/a	n/a	n/a	N/A	2017	08-Aug-17	08-Aug-17		16-Aug-17			P.falciparum							Case classsification NOT performed	n/a	n/a	1		.
OldSYS_680				1982	35	Male	Not relevant		Hòa Minh	Tuy Phong	Bình Thuận	Same	Forest ranger	Others	2			Yes	Yes	Yes	headaches, dizzy	no	no	yes	no	no			Yes	2017	09-Aug-17	09-Aug-17		10-Aug-17			P.vivax			No	No			Indigenous malaria case	Indigenous		1		14/06/2017
OldSYS_681				1955	62	Male	Not relevant	long đại	Hiền Ninh	Quảng Ninh	Quảng Bình	Same	Farmer	Farm	3			Yes	Yes	Yes		yes	no	no	no	no			N/A	2017	09-Aug-17	09-Aug-17		09-Aug-17			P.vivax			No	No			Indigenous malaria case	Indigenous		1
OldSYS_682				1994	23	Male	Not relevant	bôn rưng ma nhiu	ia Rbol	Ayun Pa town	Gia Lai	Same	Farmer	Farm	5			Yes	Yes	Yes		no	no	yes	no	no			N/A	2017	09-Aug-17	09-Aug-17		10-Aug-17			P.falciparum			No	No			Indigenous malaria case	Indigenous		1
OldSYS_683				2009	8	Female	No	cồn roàng	Thượng Trạch	Bố Trạch	Quảng Bình	Same	Student	Students				Yes	Yes	Yes		yes	no	no	no	no			N/A	2017	10-Aug-17	10-Aug-17		30-Aug-17			P.falciparum			No	No			Indigenous malaria case	Indigenous		1
OldSYS_684				1987	30	Male	Not relevant	group 6	Diễn Tân	Diễn Châu	Nghệ An	Not same	Farmer	Farm	5			Yes	Yes	Yes		no	no	no	yes	no	Nam Phi		Yes	2017	10-Aug-17	10-Aug-17		10-Aug-17			P.falciparum			No	No			Overseas imported	Africa	South Africa	1
OldSYS_685				2001	16	Male	Not relevant	phú quý	Bình Châu	Bình Sơn	Quảng Ngãi	Not same	Farmer	Farm	3			Yes	Yes	Yes			yes				Làm rẫy ở Tây Nguyên		Yes	2017	11-Aug-17	11-Aug-17		14-Nov-17			P.falciparum		Yes	No	No			Provincial imported	Province		0	no
OldSYS_686				1981	36	Male	Not relevant	1	Trúc Sơn	Cư Jút	Đắk Nông	Same	Farmer	Farm	23			N/A	N/A	N/A	n/a	n/a	n/a	n/a	n/a	n/a	n/a	n/a	N/A	2017	11-Aug-17	11-Aug-17		11-Aug-17			P.falciparum							Case classsification NOT performed	n/a	n/a	1		.
OldSYS_687				1972	45	Male	Not relevant	Drang Phôk village	Krông Na	Buôn Đôn	Đắk Lắk	Same	Farmer	Farm	27			N/A	N/A	N/A	n/a	n/a	n/a	n/a	n/a	n/a	n/a	n/a	N/A	2017	11-Aug-17	11-Aug-17		16-Aug-17			P.falciparum							Case classsification NOT performed	n/a	n/a	1		.
OldSYS_688				1980	37	Male	Not relevant	tul village	Ea Wer	Buôn Đôn	Đắk Lắk	Same	Farmer	Farm	28			N/A	N/A	N/A	n/a	n/a	n/a	n/a	n/a	n/a	n/a	n/a	N/A	2017	11-Aug-17	11-Aug-17		16-Aug-17			P.falciparum							Case classsification NOT performed	n/a	n/a	1		.
OldSYS_689				1993	24	Male	Not relevant	Xê Đăng village	Ea Sar	Ea Kar	Đắk Lắk	Same	Farmer	Farm	0			N/A	N/A	N/A	n/a	n/a	n/a	n/a	n/a	n/a	n/a	n/a	N/A	2017	12-Aug-17	15-Aug-17		23-Aug-17			P.vivax							Case classsification NOT performed	n/a	n/a	1		.
OldSYS_690				1971	46	Male	Not relevant	thống nhất	Đak Nhau	Bù Đăng	Bình Phước	Same	Farmer	Farm	28			N/A	N/A	N/A	n/a	n/a	n/a	n/a	n/a	n/a	n/a	n/a	N/A	2017	13-Aug-17	13-Aug-17		15-Aug-17			P.falciparum							Case classsification NOT performed	n/a	n/a	1		.
OldSYS_691				2001	16	Female	No			Đức Trọng	Lâm Đồng	Not same	Forest goer	Forest goers	2			Yes	Yes	Yes	headaches, dizzy	no	yes	no	no	no	Đức Trọng -Lâm Đồng		Yes	2017	14-Aug-17	14-Aug-17		14-Aug-17			P.vivax			No	No			Provincial imported	Province		1
OldSYS_692				1997	20	Female	No	xí thoại	Xuân Lãnh	Đồng Xuân	Phú Yên	Same	Farmer	Farm	5			Yes	Yes	Yes	tired, cough ,sore throat	no	yes	no	no	no			N/A	2017	14-Aug-17	14-Aug-17		15-Aug-17			P.vivax			No	No			Indigenous malaria case	Indigenous		1
OldSYS_693				2009	8	Male	Not relevant	prăng xy	A Dơi	Hướng Hóa	Quảng Trị	Same	Field farmer	Forest field				No											N/A	2017	14-Aug-17	14-Aug-17		14-Aug-17			P.vivax							Indigenous malaria case	Indigenous		1
OldSYS_694				2009	8	Male	Not relevant	a dơi đớ	A Dơi	Hướng Hóa	Quảng Trị	Same	Field farmer	Forest field				No											N/A	2017	14-Aug-17	14-Aug-17		14-Aug-17			P.vivax							Indigenous malaria case	Indigenous		1
OldSYS_695				1963	54	Male	Not relevant	nà vai	Kim Đồng	Thạch An	Cao Bằng	Not same	Freelancer	Others	5			Yes	Yes	Yes	headaches.	no	no	no	no	no			Yes	2017	14-Aug-17	14-Aug-17		14-Aug-17			P.vivax			No	No			Provincial imported	Province		1
OldSYS_696				1999	18	Male	Not relevant	gia bắc	Tân Nghĩa	Di Linh	Lâm Đồng	Same	Farmer	Farm	24			Yes	No	Yes	headaches	no	yes	no	no	yes			N/A	2017	14-Aug-17	14-Aug-17		17-Aug-17			P.falciparum			No	No			Provincial imported	Province		1
OldSYS_697				1997	20	Male	Not relevant	Drang Phôk village	Krông Na	Buôn Đôn	Đắk Lắk	Same	Farmer	Farm	28			N/A	N/A	N/A	n/a	n/a	n/a	n/a	n/a	n/a	n/a	n/a	N/A	2017	14-Aug-17	14-Aug-17		23-Aug-17			P.falciparum							Case classsification NOT performed	n/a	n/a	1		.
OldSYS_698				1988	29	Male	Not relevant	Drang Phôk village	Krông Na	Buôn Đôn	Đắk Lắk	Same	Farmer	Farm	29			N/A	N/A	N/A	n/a	n/a	n/a	n/a	n/a	n/a	n/a	n/a	N/A	2017	14-Aug-17	14-Aug-17		23-Aug-17			P.falciparum							Case classsification NOT performed	n/a	n/a	1		.
OldSYS_699				1999	18	Male	Not relevant	4	Đức Bình	Tánh Linh	Bình Thuận	Same	Farmer	Farm	14			Yes	Yes	Yes		no	no	yes	no	no			Yes	2017	15-Aug-17	15-Aug-17		16-Aug-17			P.falciparum			No	No			Indigenous malaria case	Indigenous		1
OldSYS_700				2009	8	Male	Not relevant	village 7	Thuận	Hướng Hóa	Quảng Trị	Same	Field farmer	Forest field				No											N/A	2017	15-Aug-17	15-Aug-17		15-Aug-17			P.falciparum							Overseas imported	Laos		1
OldSYS_701				1986	31	Female	No	đăk pung	Đắk Rơ Nga	Đăk Tô	Kon Tum	Same						No											N/A	2017	16-Aug-17	16-Aug-17		16-Aug-17			P.vivax							Indigenous malaria case	Indigenous		1
OldSYS_702				1980	37	Male	Not relevant	hà ri	Vĩnh Hiệp	Vĩnh Thạnh	Bình Định	Same	Bird trapper	Others	3			Yes	Yes	Yes		no	no	yes	no	no			Yes	2017	16-Aug-17	16-Aug-17		18-Aug-17			P.falciparum			No	No			Indigenous malaria case	Indigenous		1
OldSYS_703				1987	30	Male	Not relevant	tịnh sơn	Củng Sơn town	Sơn Hòa	Phú Yên	Not same	Farmer	Farm	3			Yes	No	No		no	no	yes	no	yes	E Xiêm, GiaLai		Yes	2017	16-Aug-17	16-Aug-17		19-Aug-17			P.vivax			No	No			Provincial imported	Province		1
OldSYS_704				2009	8	Male	Not relevant	chênh vênh	Hướng Phùng	Hướng Hóa	Quảng Trị	Same	Field farmer	Forest field				No											N/A	2017	16-Aug-17	16-Aug-17		16-Aug-17			P.falciparum							Indigenous malaria case	Indigenous		1
OldSYS_705				1989	28	Male	Not relevant	1	Hàm Cần	Hàm Thuận Nam	Bình Thuận	Same	Farmer	Farm	1			Yes	Yes	Yes	headaches	no	no	yes	no	no	go to the forest in xã Đức Bình -Tánh Linh		Yes	2017	16-Aug-17	16-Aug-17		16-Aug-17			P.falciparum			No	No			Indigenous malaria case	Indigenous		1
OldSYS_706				2008	9	Male	Not relevant	7	Ia Tơi	Ia H'Drai	Kon Tum	Same						No											N/A	2017	17-Aug-17	17-Aug-17		17-Aug-17			P.vivax							Indigenous malaria case	Indigenous		1
OldSYS_707				2002	15	Female	No	10	Đăk Tơ Re	Kon Làm rẫy	Kon Tum	Same						No											N/A	2017	17-Aug-17	17-Aug-17		17-Aug-17			P.falciparum							Indigenous malaria case	Indigenous		1
OldSYS_708				1981	36	Male	Not relevant	hà ri	Vĩnh Hiệp	Vĩnh Thạnh	Bình Định	Same	Bird trapper	Others	5			Yes	Yes	Yes	headaches	no	no	yes	no	no			Yes	2017	17-Aug-17	17-Aug-17		18-Aug-17			P.falciparum			No				Indigenous malaria case	Indigenous		1
OldSYS_709				1987	30	Male	Not relevant	group 6	Diễn Tân	Diễn Châu	Nghệ An	Same	Farmer	Farm				No											N/A	2017	17-Aug-17	17-Aug-17		17-Aug-17			P.falciparum							Indigenous malaria case	Indigenous		1
OldSYS_710				1980	37	Male	Not relevant	cồn cam	Đức Hóa	Tuyên Hóa	Quảng Bình	Same	Farmer	Farm	28			Yes	Yes	No		no	no	yes	no	no			Yes	2017	17-Aug-17	17-Aug-17		17-Aug-17			P.vivax			No	No			Indigenous malaria case	Indigenous		1
OldSYS_711				1976	41	Male	Not relevant	group 2	Tân Đồng ward	Thành phố Đồng Xoài	Bình Phước	Same	Armed Forces	Others	28			N/A	N/A	N/A	n/a	n/a	n/a	n/a	n/a	n/a	n/a	n/a	N/A	2017	17-Aug-17	17-Aug-17		24-Aug-17			P.vivax							Case classsification NOT performed	n/a	n/a	1		.
OldSYS_712				1990	27	Male	Not relevant	9	Ea Bar	Buôn Đôn	Đắk Lắk	Same	Farmer	Farm	24			N/A	N/A	N/A	n/a	n/a	n/a	n/a	n/a	n/a	n/a	n/a	N/A	2017	17-Aug-17	17-Aug-17		24-Aug-17			P.falciparum							Case classsification NOT performed	n/a	n/a	1		.
OldSYS_713				1975	42	Male	Not relevant	nam tượng	Nhơn Tân	An Nhơn	Bình Định	Not same	farmer, plant coffee	Others	1			Yes	Yes	Yes		no	yes	no	no	no	dakmil-daknong		Yes	2017	17-Aug-17	17-Aug-17		28-Aug-17			P.falciparum			No	No			Provincial imported	Province		1
OldSYS_714				1993	24	Male	Not relevant	7	Đăk Tơ Re	Kon Làm rẫy	Kon Tum	Same						No											N/A	2017	18-Aug-17	18-Aug-17		18-Aug-17			P.falciparum							Indigenous malaria case	Indigenous		1
OldSYS_715				2015	2	Male	Not relevant	7	Đăk Tơ Re	Kon Làm rẫy	Kon Tum	Same						No											N/A	2017	18-Aug-17	18-Aug-17		18-Aug-17			P.falciparum							Indigenous malaria case	Indigenous		1
OldSYS_716				1995	22	Female	No	7	Đăk Tơ Re	Kon Làm rẫy	Kon Tum	Same						No											N/A	2017	18-Aug-17	18-Aug-17		18-Aug-17			P.falciparum							Indigenous malaria case	Indigenous		1
OldSYS_717				1979	38	Male	Not relevant	thạnh thới	An Thạnh Thủy	Chợ Gạo	Tiền Giang	Not same	Worker	Worker	9			Yes	Yes	Yes	no	no	no	no	yes	no	khong		N/A	2017	18-Aug-17	18-Aug-17		29-Aug-17			P.vivax			No	No			Overseas imported	Cambodia		1
OldSYS_718				1967	50	Male	Not relevant	sảo phong	Phong Hóa	Tuyên Hóa	Quảng Bình	Same	Farmer	Farm	1			Yes	No	No		no	no	yes	no	no			Yes	2017	18-Aug-17	18-Aug-17		18-Aug-17			P.vivax			No	No			Indigenous malaria case	Indigenous		1
OldSYS_719				1993	24	Male	Not relevant	plei toan	Ia Kdăm	Ia Pa	Gia Lai	Same	Farmer	Farm				Yes	Yes	Yes		no	no	yes	no	no			N/A	2017	18-Aug-17	18-Aug-17		18-Aug-17			P.falciparum			No	No			Indigenous malaria case	Indigenous		1
OldSYS_720				1998	19	Male	Not relevant	chroko	Ia Kdăm	Ia Pa	Gia Lai	Same	Farmer	Farm				Yes	Yes	Yes		no	no	yes	no	no			N/A	2017	18-Aug-17	18-Aug-17		18-Aug-17			P.vivax			No	No			Indigenous malaria case	Indigenous		1
OldSYS_721				1992	25	Male	Not relevant	H'vứt village	Ia HDreh	Krông Pa	Gia Lai	Same	Farmer	Farm	1			Yes	Yes	Yes		no	yes	no	no	no			N/A	2017	18-Aug-17	18-Aug-17		19-Aug-17			P.falciparum			No	No			Indigenous malaria case	Indigenous		1
OldSYS_722				1956	61	Female	No	làng mèo	Ia Grăng	Ia Grai	Gia Lai	Same	Field farning cafe near home	Others	3			Yes	Yes	Yes		yes	no	no	no	no			Yes	2017	18-Aug-17	18-Aug-17		09-Nov-17			P.falciparum			No	No			Indigenous malaria case	Indigenous		1
OldSYS_723				2009	8	Female	No	doa củ	Hướng Phùng	Hướng Hóa	Quảng Trị	Same	Field farmer	Forest field				No											N/A	2017	19-Aug-17	19-Aug-17		19-Aug-17			P.falciparum							Indigenous malaria case	Indigenous		1
OldSYS_724				2009	8	Male	Not relevant	kè	Hướng Linh	Hướng Hóa	Quảng Trị	Same	Field farmer	Forest field				No											N/A	2017	19-Aug-17	19-Aug-17		19-Aug-17			P.falciparum							Overseas imported	Laos		1
OldSYS_725				2009	8	Male	Not relevant	kè	Tà Long	Đakrông	Quảng Trị	Same	Field farmer	Forest field				No											N/A	2017	19-Aug-17	19-Aug-17		19-Aug-17			P.falciparum							Overseas imported	Laos		1
OldSYS_726				1999	18	Male	Not relevant	amarin	Ia Mrơn	Ia Pa	Gia Lai	Same	Farmer	Farm				Yes	Yes	Yes		no	no	yes	no	no			N/A	2017	19-Aug-17	19-Aug-17		19-Aug-17			P.falciparum			No	No			Indigenous malaria case	Indigenous		1
OldSYS_727				1992	25	Male	Not relevant	H’ Yú village	Ia HDreh	Krông Pa	Gia Lai	Same	Farmer	Farm	1			Yes	Yes	No		no	yes	no	no	no			N/A	2017	19-Aug-17	19-Aug-17		21-Aug-17			P.falciparum			No	No			Indigenous malaria case	Indigenous		1
OldSYS_728				1966	51	Female	No	Doa củ	Hướng Phùng	Hướng Hóa	Quảng Trị	Same	Farmer	Farm	27			N/A	N/A	N/A	n/a	n/a	n/a	n/a	n/a	n/a	n/a	n/a	N/A	2017	19-Aug-17	19-Aug-17		21-Aug-17			P.falciparum							Case classsification NOT performed	n/a	n/a	1		.
OldSYS_729				1998	19	Male	Not relevant	trum village	Đăk Wil	Cư Jút	Đắk Nông	Same	Farmer	Farm	27			N/A	N/A	N/A	n/a	n/a	n/a	n/a	n/a	n/a	n/a	n/a	N/A	2017	19-Aug-17	20-Aug-17		25-Aug-17			P.falciparum							Case classsification NOT performed	n/a	n/a	1		.
OldSYS_730				1997	20	Female	No	phú hải	Phú Mỡ	Đồng Xuân	Phú Yên	Same	Farmer	Farm	7			Yes	Yes	Yes	cough, sore throat, tired	no	yes	no	no	no			N/A	2017	20-Aug-17	20-Aug-17		21-Aug-17			P.vivax			No	No			Indigenous malaria case	Indigenous		1
OldSYS_731				2009	8	Male	Not relevant	làng cát - đakrông	Hướng Linh	Hướng Hóa	Quảng Trị	Same	Field farmer	Forest field				No											N/A	2017	20-Aug-17	20-Aug-17		20-Aug-17			P.falciparum							Indigenous malaria case	Indigenous		1
OldSYS_732				2009	8	Male	Not relevant	làng cát	Đa Krông	Đakrông	Quảng Trị	Same	Field farmer	Forest field				No											N/A	2017	20-Aug-17	20-Aug-17		20-Aug-17			P.falciparum							Indigenous malaria case	Indigenous		1
OldSYS_733				1975	42	Male	Not relevant	thuận phong	Cát Lâm	Phù Cát	Bình Định	Same	Farmer	Farm	2			Yes	Yes	Yes		yes	no	no	no	no			Yes	2017	20-Aug-17	20-Aug-17		22-Aug-17			P.vivax			No	No			Indigenous malaria case	Indigenous		1
OldSYS_734				1998	19	Male	Not relevant	lái village	Ia Rmok	Krông Pa	Gia Lai	Same	Farmer	Farm	2			Yes	Yes	No		no	yes	no	no	no			N/A	2017	20-Aug-17	20-Aug-17		22-Aug-17			P.falciparum			No	No			Indigenous malaria case	Indigenous		1
OldSYS_735				1974	43	Female	No	nà pha	Đồng Lạc	Chợ Đồn	Bắc Kạn	Same	Farmer	Farm	7			Yes	No	No	headaches	no	no	no	no	no			No	2017	20-Aug-17	20-Aug-17		30-Aug-17			P.vivax			No	No			Indigenous malaria case	Indigenous		1
OldSYS_736				2009	8	Male	Not relevant	trùm	Ba Tầng	Hướng Hóa	Quảng Trị	Same	Worker	Worker				No											N/A	2017	21-Aug-17	21-Aug-17		21-Aug-17			P.vivax							Indigenous malaria case	Indigenous		1
OldSYS_737				1986	31	Male	Not relevant	vĩnh khương	Vĩnh Hiệp	Vĩnh Thạnh	Bình Định	Not same	Electric worker	Others	4			Yes	Yes	Yes	headaches, tired	no	no	yes	no	no	Yaly- Gia Lai		Yes	2017	21-Aug-17	21-Aug-17		23-Aug-17			P.vivax			No	No			Provincial imported	Province		1
OldSYS_738				1986	31	Male	Not relevant	vĩnh khương	Vĩnh Hiệp	Vĩnh Thạnh	Bình Định	Not same			4			Yes	Yes	Yes	headaches, tired	no	no	yes	no	no	Yaly- Gia Lai		Yes	2017	21-Aug-17	21-Aug-17		23-Aug-17			P.vivax			No	No			Provincial imported	Province		1
OldSYS_739				2009	8	Female	No	tà nua cô	Thanh	Hướng Hóa	Quảng Trị	Same	Student	Students				No											N/A	2017	21-Aug-17	21-Aug-17		21-Aug-17			P.falciparum							Overseas imported	Laos		1
OldSYS_740				1975	42	Male	Not relevant	long châu	La Hai town	Đồng Xuân	Phú Yên	Same	Farmer	Farm	4			Yes	Yes	Yes	tired, cough, sore throat	no	no	yes	no	no	Phú Mỡ		Yes	2017	21-Aug-17	21-Aug-17		22-Aug-17			P.falciparum			No	No			District imported	District		1
OldSYS_741				2002	15	Male	Not relevant	dân hiệp	Thuận Hòa	Hàm Thuận Bắc	Bình Thuận	Same	Farmer	Farm	8			Yes	Yes	Yes		no	yes	no	no	no			Yes	2017	21-Aug-17	21-Aug-17		22-Aug-17			P.falciparum			No	No			Indigenous malaria case	Indigenous		1
OldSYS_742				1985	32	Male	Not relevant	cổ tràng	Trường Sơn	Quảng Ninh	Quảng Bình	Same	Field farmer	Forest field				Yes	Yes	Yes	headaches, tired	yes	no	no	no	no			N/A	2017	21-Aug-17	21-Aug-17		21-Aug-17			P.vivax			No	No			Indigenous malaria case	Indigenous		1
OldSYS_743				1976	41	Male	Not relevant	cau manh	Ban Dat	Phú Binh	Thái Nguyên	Not same	Farmer	Others	0			Yes	Yes	Yes	headaches, diaherra	no	no	yes	no	no			Yes	2017	21-Aug-17	22-Aug-17		15-Sep-17			P.falciparum			No	No			Provincial imported	Province		1		2005
OldSYS_744				1980	37	Male	Not relevant	thắng trạch	Ia Kha town	Ia Grai	Gia Lai	Not same	Freelancer	Others	14			Yes	Yes	Yes		no	no	yes	no	yes	Ia Hdrai, Kon tum		Yes	2017	21-Aug-17	21-Aug-17		09-Nov-17			P.falciparum			No	No			Provincial imported	Province		1
OldSYS_745				1993	24	Female	No	Đừng	Ia Lốp	Ea Súp	Đắk Lắk	Same	Farmer	Farm	29			N/A	N/A	N/A	n/a	n/a	n/a	n/a	n/a	n/a	n/a	n/a	N/A	2017	21-Aug-17	21-Aug-17		28-Aug-17			P.falciparum							Case classsification NOT performed	n/a	n/a	1		.
OldSYS_746				1979	38	Male	Not relevant	THANH MINH	Canh Hiển	Vân Canh	Bình Định	Same	Farmer	Farm	27			N/A	N/A	N/A	n/a	n/a	n/a	n/a	n/a	n/a	n/a	n/a	N/A	2017	21-Aug-17	21-Aug-17		21-Aug-17			P.vivax							Case classsification NOT performed	n/a	n/a	1		.
OldSYS_747				1976	41	Male	Not relevant	cây chặt	Lộc Tấn	Lộc Ninh	Bình Phước	Same	Farmer	Farm	29			N/A	N/A	N/A	n/a	n/a	n/a	n/a	n/a	n/a	n/a	n/a	N/A	2017	21-Aug-17	21-Aug-17		23-Aug-17			P.falciparum							Case classsification NOT performed	n/a	n/a	1		.
OldSYS_748				1997	20	Male	Not relevant	Drang Phôk village	Krông Na	Buôn Đôn	Đắk Lắk	Same	Farmer	Farm	27			N/A	N/A	N/A	n/a	n/a	n/a	n/a	n/a	n/a	n/a	n/a	N/A	2017	21-Aug-17	21-Aug-17		28-Aug-17			P.falciparum							Case classsification NOT performed	n/a	n/a	1		.
OldSYS_749				1979	38	Male	Not relevant	thanh minh	Canh Hiển	Vân Canh	Bình Định	Same	farmer, plant acacia	Others	4			Yes	Yes	Yes		no	no	yes	no	no			Yes	2017	21-Aug-17	21-Aug-17		22-Aug-17			P.vivax			No	No			Indigenous malaria case	Indigenous		1
OldSYS_750				2007	10	Male	Not relevant	Sóc Dầm	Tân Hưng	Hớn Quảng	Bình Phước	Same	Student	Students	23			N/A	N/A	N/A	n/a	n/a	n/a	n/a	n/a	n/a	n/a	n/a	N/A	2017	21-Aug-17	23-Aug-17		24-Aug-17			P.falciparum							Case classsification NOT performed	n/a	n/a	1		.
OldSYS_751				2009	8	Male	Not relevant	làng cát - đakrông	Hướng Linh	Hướng Hóa	Quảng Trị	Same	Field farmer	Forest field				No											N/A	2017	22-Aug-17	22-Aug-17		22-Aug-17			P.falciparum							Overseas imported	Laos		1
OldSYS_752				2009	8	Male	Not relevant	làng cát	Đa Krông	Đakrông	Quảng Trị	Same	Field farmer	Forest field				No											N/A	2017	22-Aug-17	22-Aug-17		22-Aug-17			P.falciparum							Overseas imported	Laos		1
OldSYS_753				2009	8	Male	Not relevant	cu rông	A Xing	Hướng Hóa	Quảng Trị	Same	Field farmer	Forest field				No											N/A	2017	22-Aug-17	22-Aug-17		22-Aug-17			P.falciparum							Indigenous malaria case	Indigenous		1
OldSYS_754				1982	35	Male	Not relevant	lái village	Ia Rmok	Krông Pa	Gia Lai	Same	Farmer	Farm	3			Yes	Yes	No		no	yes	no	no	no			N/A	2017	22-Aug-17	22-Aug-17		22-Aug-17			P.falciparum			No	No			Indigenous malaria case	Indigenous		1
OldSYS_755				1985	32	Male	Not relevant	ea knốp village	Cư Ni	Ea Kar	Đắk Lắk	Same	Farmer	Farm	25			N/A	N/A	N/A	n/a	n/a	n/a	n/a	n/a	n/a	n/a	n/a	N/A	2017	22-Aug-17	23-Aug-17		25-Sep-17			P.vivax							Case classsification NOT performed	n/a	n/a	1		.
OldSYS_756				1992	25	Male	Not relevant	4	Ia Đal	Ia H'Drai	Kon Tum	Same						No											N/A	2017	23-Aug-17	23-Aug-17		23-Aug-17			P.vivax							Indigenous malaria case	Indigenous		1
OldSYS_757				2005	12	Male	Not relevant	dô village	Ea Ly	Sông Hinh	Phú Yên	Same	Student	Students	6			Yes	Yes	Yes	headaches	no	yes	no	no	no			N/A	2017	23-Aug-17	23-Aug-17		23-Aug-17			P.falciparum			No	No			Indigenous malaria case	Indigenous		1
OldSYS_758				2005	12	Male	Not relevant	dô village	Ea Ly	Sông Hinh	Phú Yên	Same	Student	Students	6			Yes	Yes	Yes	headaches	no	yes	no	no	no			N/A	2017	23-Aug-17	23-Aug-17		23-Aug-17			P.falciparum			No	No			Indigenous malaria case	Indigenous		1
OldSYS_759				1995	22	Male	Not relevant	plei kdam	Ia Kdăm	Ia Pa	Gia Lai	Same	Farmer	Farm				Yes	Yes	Yes		no	no	yes	no	no			N/A	2017	23-Aug-17	23-Aug-17		23-Aug-17			P.falciparum			No	No			Indigenous malaria case	Indigenous		1
OldSYS_760				1992	25	Male	Not relevant	15	Cư Kbang	Ea Súp	Đắk Lắk	Same	Farmer	Farm	11			N/A	N/A	N/A	n/a	n/a	n/a	n/a	n/a	n/a	n/a	n/a	N/A	2017	23-Aug-17	23-Aug-17		28-Aug-17			P.falciparum							Case classsification NOT performed	n/a	n/a	1		.
OldSYS_761				1986	31	Male	Not relevant	a1 village	Ea Súp town	Ea Súp	Đắk Lắk	Same	Farmer	Farm	27			N/A	N/A	N/A	n/a	n/a	n/a	n/a	n/a	n/a	n/a	n/a	N/A	2017	23-Aug-17	23-Aug-17		28-Aug-17			P.vivax							Case classsification NOT performed	n/a	n/a	1		.
OldSYS_762				1979	38	Male	Not relevant	long bình	Kiến An	Chợ Mới	An Giang	Same	Other	Others	22			N/A	N/A	N/A	n/a	n/a	n/a	n/a	n/a	n/a	n/a	n/a	N/A	2017	24-Aug-17	24-Aug-17		06-Sep-17			P.vivax							Case classsification NOT performed	n/a	n/a	1		.
Đi làm ăn campuchia cách nay 1 tháng				1	Old system	1
OldSYS_763				2009	8	Male	Not relevant	tà mên - pa nang	Hướng Linh	Hướng Hóa	Quảng Trị	Same	Field farmer	Forest field				No											N/A	2017	24-Aug-17	24-Aug-17		24-Aug-17			P.falciparum							Indigenous malaria case	Indigenous		1
OldSYS_764				2009	8	Male	Not relevant	tà mên	Ba Nang	Đakrông	Quảng Trị	Same	Field farmer	Forest field				No											N/A	2017	24-Aug-17	24-Aug-17		24-Aug-17			P.falciparum							Indigenous malaria case	Indigenous		1
OldSYS_765				1967	50	Male	Not relevant	thanh châu	Châu Hóa	Tuyên Hóa	Quảng Bình	Same	Farmer	Farm	29			Yes	No	No		no	no	yes	no	no			Yes	2017	24-Aug-17	24-Aug-17		24-Aug-17			P.vivax			No	No			Indigenous malaria case	Indigenous		1
OldSYS_766				1984	33	Male	Not relevant	thanh trúc	Tiến Hóa	Tuyên Hóa	Quảng Bình	Same	Farmer	Farm	28			Yes	No	Yes		no	no	yes	no	no			Yes	2017	24-Aug-17	24-Aug-17		24-Aug-17			P.vivax			No	No			Indigenous malaria case	Indigenous		1
OldSYS_767				1975	42	Female	No	lủng cháng	Thu Tà	Xín Mần	Hà Giang	Same	Farmer	Farm	19			Yes	Yes	Yes		yes							Yes	2017	24-Aug-17	25-Aug-17		30-Aug-17			P.vivax			No	No			Indigenous malaria case	Indigenous		0	no	13.08.2017
OldSYS_768				1978	39	Male	Not relevant	lạc sơn	Châu Hóa	Tuyên Hóa	Quảng Bình	Same	Farmer	Farm	29			Yes	Yes	Yes		no	no	yes	no	no			Yes	2017	24-Aug-17	24-Aug-17		24-Aug-17			P.falciparum			No	No			Indigenous malaria case	Indigenous		1
OldSYS_769				1959	58	Female	No	đông nhẩu	Thu Tà	Xín Mần	Hà Giang	Same	Farmer	Farm	9			Yes	Yes	Yes		yes							Yes	2017	24-Aug-17	25-Aug-17		30-Aug-17			P.vivax			No	No			Indigenous malaria case	Indigenous		0	no	03.08.2017
OldSYS_770				1998	19	Male	Not relevant	cốc cái	Cốc Rế	Xín Mần	Hà Giang	Same	Farmer	Farm	20			Yes	Yes	Yes		yes							Yes	2017	24-Aug-17	25-Aug-17		30-Aug-17			P.vivax			No	No			Indigenous malaria case	Indigenous		0	no	14.08.2017
OldSYS_771				1990	27	Male	Not relevant			Tuyên Hóa	Quảng Bình	Not same	Freelancer	Others	3			Yes	Yes	Yes		no	no	yes	no	yes	rừng huyện Hdrai, tỉnh Kon tum		Yes	2017	24-Aug-17	24-Aug-17		09-Nov-17			P.falciparum			Yes	Yes			Provincial imported	Province		1
OldSYS_772				2010	7	Female	No	lao village	Chư Gu	Krông Pa	Gia Lai	Same	Children	Children	2			Yes	Yes	No		no	yes	no	no	no			N/A	2017	24-Aug-17	24-Aug-17		24-Aug-17			P.falciparum			No	No			Indigenous malaria case	Indigenous		1
OldSYS_773				1987	30	Male	Not relevant	làng vơ	Ba Nam	Ba Tơ	Quảng Ngãi	Same	Farmer	Farm	3			Yes	Yes	Yes		yes	no	no	no	no			N/A	2017	24-Aug-17	24-Aug-17		24-Aug-17			P.falciparum		Yes	No	No			Indigenous malaria case	Indigenous		0	no
OldSYS_774				1990	27	Male	Not relevant	tân hòa	Tân Liên	Hướng Hóa	Quảng Trị	Same	Farmer	Farm	28			N/A	N/A	N/A	n/a	n/a	n/a	n/a	n/a	n/a	n/a	n/a	N/A	2017	24-Aug-17	24-Aug-17		02-Sep-17			P.falciparum							Case classsification NOT performed	n/a	n/a	1		.
OldSYS_775				1990	27	Male	Not relevant	5	Ea Wer	Buôn Đôn	Đắk Lắk	Same	Farmer	Farm	29			N/A	N/A	N/A	n/a	n/a	n/a	n/a	n/a	n/a	n/a	n/a	N/A	2017	24-Aug-17	24-Aug-17		26-Sep-17			P.falciparum							Case classsification NOT performed	n/a	n/a	1		.
OldSYS_776				1998	19	Male	Not relevant	đôn village	Krông Na	Buôn Đôn	Đắk Lắk	Same	Farmer	Farm	23			N/A	N/A	N/A	n/a	n/a	n/a	n/a	n/a	n/a	n/a	n/a	N/A	2017	24-Aug-17	24-Aug-17		06-Sep-17			P.falciparum							Case classsification NOT performed	n/a	n/a	1		.
OldSYS_777				1998	19	Male	Not relevant	jang lành village	Krông Na	Buôn Đôn	Đắk Lắk	Same	Farmer	Farm	28			N/A	N/A	N/A	n/a	n/a	n/a	n/a	n/a	n/a	n/a	n/a	N/A	2017	24-Aug-17	24-Aug-17		06-Sep-17			P.falciparum							Case classsification NOT performed	n/a	n/a	1		.
OldSYS_778				2000	17	Male	Not relevant	ea knốp village	Cư Ni	Ea Kar	Đắk Lắk	Same	Farmer	Farm	27			N/A	N/A	N/A	n/a	n/a	n/a	n/a	n/a	n/a	n/a	n/a	N/A	2017	24-Aug-17	24-Aug-17		05-Oct-17			P.vivax							Case classsification NOT performed	n/a	n/a	1		.
OldSYS_779				1977	40	Male	Not relevant	bồng lai	Hưng Trạch	Bố Trạch	Quảng Bình	Same	Forest goer	Forest goers	5			Yes	Yes	Yes		no	no	yes	no	no			N/A	2017	25-Aug-17	25-Aug-17		28-Nov-17			P.falciparum			Yes	Yes			Indigenous malaria case	Indigenous		1
OldSYS_780				1978	39	Male	Not relevant	Văn Sơn	Cam Phước Tây	Cam Lâm	Khánh Hòa	Same	Other	Others	27			N/A	N/A	N/A	n/a	n/a	n/a	n/a	n/a	n/a	n/a	n/a	N/A	2017	25-Aug-17	25-Aug-17		06-Oct-17			P.falciparum							Case classsification NOT performed	n/a	n/a	1		.
OldSYS_781				1991	26	Male	Not relevant	hà trang	Mai Hóa	Tuyên Hóa	Quảng Bình	Same	Farmer	Farm	29			Yes	Yes	Yes		no	no	yes	no	no			Yes	2017	25-Aug-17	25-Aug-17		25-Aug-17			P.vivax			No	No			Indigenous malaria case	Indigenous		1
OldSYS_782				1984	33	Male	Not relevant			Tuyên Hóa	Quảng Bình	Not same	Freelancer	Others	4			Yes	Yes	Yes		no	no	yes	no	yes	Hdrai, tỉnh Kon tum		Yes	2017	25-Aug-17	25-Aug-17		09-Nov-17			P.falciparum			Yes	Yes			Provincial imported	Province		1
OldSYS_783				1984	33	Male	Not relevant			Tuyên Hóa	Quảng Bình	Not same	Freelancer	Others	4			Yes	Yes	Yes		no	no	yes	no	yes	Hdrai, tỉnh Kon tum		Yes	2017	25-Aug-17	25-Aug-17		09-Nov-17			P.falciparum			Yes	Yes			Provincial imported	Province		1
OldSYS_784				2004	13	Male	Not relevant	làng dăng	Ia O	Ia Grai	Gia Lai	Same	Farmer	Farm	4			Yes	Yes	Yes		no	yes	no	yes	no			Yes	2017	25-Aug-17	25-Aug-17		09-Nov-17			P.vivax			No	No			Indigenous malaria case	Indigenous		1
OldSYS_785				1988	29	Male	Not relevant	JUKLA	Đắk Liêng	Lắk	Đắk Lắk	Same	Farmer	Farm	30			N/A	N/A	N/A	n/a	n/a	n/a	n/a	n/a	n/a	n/a	n/a	N/A	2017	25-Aug-17	25-Aug-17		29-Aug-17			P.falciparum							Case classsification NOT performed	n/a	n/a	1		.
OldSYS_786				1978	39	Female	No	Suối Đá	Tân Xuân ward	Thành phố Đồng Xoài	Bình Phước	Same	Farmer	Farm	27			N/A	N/A	N/A	n/a	n/a	n/a	n/a	n/a	n/a	n/a	n/a	N/A	2017	25-Aug-17	25-Aug-17		31-Aug-17			P.falciparum							Case classsification NOT performed	n/a	n/a	1		.
OldSYS_787				1987	30	Male	Not relevant	9	Diễn Tân	Diễn Châu	Nghệ An	Not same	Farmer	Farm	5			Yes	Yes	Yes		no	no	no	yes	no	Nam Phi		N/A	2017	25-Aug-17	25-Aug-17		27-Aug-17			P.falciparum			No	No			Overseas imported	Africa		1
OldSYS_788				2008	9	Female	No	tiến đạt	Phan Tiến	Bắc Bình	Bình Thuận	Same	Student	Students	3			Yes	Yes	Yes		no	yes	no	no	no			Yes	2017	26-Aug-17	26-Aug-17		27-Aug-17			P.falciparum			No	No			Indigenous malaria case	Indigenous		1
OldSYS_789				1993	24	Male	Not relevant	co 1	Thượng Trạch	Bố Trạch	Quảng Bình	Same	Field farmer	Forest field	3			Yes	Yes	Yes		yes	no	no	no	no			N/A	2017	26-Aug-17	26-Aug-17		26-Aug-17			P.falciparum			No	No			Indigenous malaria case	Indigenous		1		2008
OldSYS_790				2009	8	Female	No	village 10	Thanh	Hướng Hóa	Quảng Trị	Same	Field farmer	Forest field				No											N/A	2017	26-Aug-17	26-Aug-17		26-Aug-17			P.falciparum							Overseas imported	Laos		1
OldSYS_791				2009	8	Male	Not relevant	tà mên	Ba Nang	Đakrông	Quảng Trị	Same	Children	Children				No											N/A	2017	26-Aug-17	26-Aug-17		26-Aug-17			P.falciparum							Indigenous malaria case	Indigenous		1
OldSYS_792				2004	13	Female	No	enan village	Ia Rsai	Krông Pa	Gia Lai	Same	Farmer	Farm	4			Yes	Yes	Yes		no	yes	no	no	no			N/A	2017	26-Aug-17	26-Aug-17		28-Aug-17			P.falciparum			No	No			Indigenous malaria case	Indigenous		1
OldSYS_793				1998	19	Male	Not relevant	đôn village	Krông Na	Buôn Đôn	Đắk Lắk	Same	Farmer	Farm	27			N/A	N/A	N/A	n/a	n/a	n/a	n/a	n/a	n/a	n/a	n/a	N/A	2017	26-Aug-17	26-Aug-17		06-Sep-17			P.falciparum							Case classsification NOT performed	n/a	n/a	1		.
OldSYS_794				1993	24	Male	Not relevant	xuân an	Cát Minh	Phù Cát	Bình Định	Not same	Worker	Worker	5			Yes	No	Yes		no	no	yes	yes	no	Border VN-Cambodia		Yes	2017	27-Aug-17	27-Aug-17		29-Aug-17			P.falciparum			No	No			Overseas imported	Cambodia		1
OldSYS_795				1996	21	Male	Not relevant	kv1	Trần quang Diệu	Thành phố Quy Nhơn	Bình Định	Not same	Wood worker	Others	3			Yes	Yes	Yes		no	no	yes	no	no	Gia Lai		Yes	2017	27-Aug-17	27-Aug-17		12-Sep-17			P.falciparum			No	No			Provincial imported	Province		1
OldSYS_796				2009	8	Male	Not relevant	duy hòa	Tân Liên	Hướng Hóa	Quảng Trị	Same	Field farmer	Forest field				No											N/A	2017	27-Aug-17	27-Aug-17		27-Aug-17			P.falciparum							Overseas imported	Laos		1
OldSYS_797				2009	8	Male	Not relevant	xuân lâm - tr.nguyên	Hướng Linh	Hướng Hóa	Quảng Trị	Same	Field farmer	Forest field				No											N/A	2017	27-Aug-17	27-Aug-17		27-Aug-17			P.falciparum							Overseas imported	Laos		1
OldSYS_798				2009	8	Male	Not relevant	xuân lâm	Triệu Nguyên	Đakrông	Quảng Trị	Same	Field farmer	Forest field				No											N/A	2017	27-Aug-17	27-Aug-17		27-Aug-17			P.falciparum							Overseas imported	Laos		1
OldSYS_799				1996	21	Male	Not relevant	trinh village	Ia HDreh	Krông Pa	Gia Lai	Same	Farmer	Farm	2			Yes	Yes	No		no	yes	no	no	no			N/A	2017	27-Aug-17	27-Aug-17		28-Aug-17			P.falciparum			No	No			Indigenous malaria case	Indigenous		1
OldSYS_800				1991	26	Male	Not relevant	ơi đăk village	Ia Mlăh	Krông Pa	Gia Lai	Same	Farmer	Farm	2			Yes	Yes	No		no	yes	no	no	no			N/A	2017	27-Aug-17	27-Aug-17		27-Aug-17			P.falciparum			No	No			Indigenous malaria case	Indigenous		1
OldSYS_801				1992	25	Male	Not relevant	du village	Chư Rcăm	Krông Pa	Gia Lai	Same	Farmer	Farm	2			Yes	Yes	No		no	yes	no	no	no			N/A	2017	27-Aug-17	27-Aug-17		28-Aug-17			P.falciparum			No	No			Indigenous malaria case	Indigenous		1
OldSYS_802				2009	8	Female	No	an trạch	Triệu Trạch	Triệu Phong	Quảng Trị	Same	Farmer	Farm				No											N/A	2017	27-Aug-17	27-Aug-17		27-Aug-17			P.vivax							Commune imported	Commune		1
OldSYS_803				2003	14	Male	Not relevant	6	Quảng Trị	Đạ Tẻh	Lâm Đồng	Same	Children under 6, unschooling	Others	27			N/A	N/A	N/A	n/a	n/a	n/a	n/a	n/a	n/a	n/a	n/a	N/A	2017	27-Aug-17	27-Aug-17		01-Sep-17			P.vivax							Case classsification NOT performed	n/a	n/a	1		.
OldSYS_804				2009	8	Male	Not relevant	húc thượng	Húc	Hướng Hóa	Quảng Trị	Same	Student	Students				No											N/A	2017	28-Aug-17	28-Aug-17		28-Aug-17			P.falciparum							Indigenous malaria case	Indigenous		1
OldSYS_805				1987	30	Male	Not relevant	đồng mỹ	Hòa Quang Bắc	Phú Hòa	Phú Yên	Same	Farmer	Farm	4			Yes	Yes	Yes	headaches	no	no	no	no	yes	Phú Túc, Phú Bổn		Yes	2017	28-Aug-17	28-Aug-17		01-Sep-17			P.falciparum			No	No			Provincial imported	Province		1
OldSYS_806				1995	22	Male	Not relevant	tân điền	Phan Điền	Bắc Bình	Bình Thuận	Same	Farmer	Farm	1			Yes	Yes	Yes	headaches, dizzy, tired	yes	no	no	no	no			Yes	2017	28-Aug-17	28-Aug-17		29-Aug-17			P.falciparum			No	No			Indigenous malaria case	Indigenous		1
OldSYS_807				1987	30	Male	Not relevant	da dù	Xuân Lãnh	Đồng Xuân	Phú Yên	Same	Farmer	Farm	2			Yes	Yes	Yes	tired, cough, sore throat	no	no	yes	no	no			N/A	2017	28-Aug-17	28-Aug-17		29-Aug-17			P.falciparum			No	No			Indigenous malaria case	Indigenous		1
OldSYS_808				2009	8	Female	No	làng cát trên	Đa Krông	Đakrông	Quảng Trị	Same	Field farmer	Forest field				No											N/A	2017	28-Aug-17	28-Aug-17		28-Aug-17			P.falciparum							Indigenous malaria case	Indigenous		1
OldSYS_809				1984	33	Male	Not relevant	unidentified	Đak Ơ	Bù Gia Mập	Bình Phước	Same	Armed Forces	Others	28			N/A	N/A	N/A	n/a	n/a	n/a	n/a	n/a	n/a	n/a	n/a	N/A	2017	28-Aug-17	28-Aug-17		06-Sep-17			P.vivax							Case classsification NOT performed	n/a	n/a	1		.
OldSYS_810				1990	27	Male	Not relevant	9a	Đoàn kết ward	Ayun Pa town	Gia Lai	Same	Farmer	Farm	10			Yes	Yes	Yes		no	no	yes	no	no			N/A	2017	28-Aug-17	28-Aug-17		28-Aug-17			P.vivax			No	No			Indigenous malaria case	Indigenous		1
OldSYS_811				1999	18	Male	Not relevant	bôn broái	Ia Broăi	Ia Pa	Gia Lai	Same	Farmer	Farm				Yes	Yes	Yes		no	no	yes	no	no			N/A	2017	28-Aug-17	28-Aug-17		28-Aug-17			P.vivax			No	No			Indigenous malaria case	Indigenous		1
OldSYS_812				1977	40	Male	Not relevant	group 9	Phú Túc town	Krông Pa	Gia Lai	Same	Farmer	Farm	2			Yes	Yes	No		no	yes	no	no	no			N/A	2017	28-Aug-17	28-Aug-17		28-Aug-17			P.falciparum			No	No			Indigenous malaria case	Indigenous		1
OldSYS_813				1997	20	Male	Not relevant	5b	Gia Hiệp	Di Linh	Lâm Đồng	Same	Farmer	Farm	29			Yes	No	Yes		no	no	yes	no	no			N/A	2017	28-Aug-17	28-Aug-17		30-Aug-17			P.vivax			No	No			Provincial imported	Province		1
OldSYS_814				1968	49	Female	No	Drang Phôk village	Krông Na	Buôn Đôn	Đắk Lắk	Same	Farmer	Farm	27			N/A	N/A	N/A	n/a	n/a	n/a	n/a	n/a	n/a	n/a	n/a	N/A	2017	28-Aug-17	28-Aug-17		06-Sep-17			P.falciparum							Case classsification NOT performed	n/a	n/a	1		.
OldSYS_815				1985	32	Male	Not relevant	5	Cư Knia	Cư Jút	Đắk Nông	Same	Farmer	Farm	27			N/A	N/A	N/A	n/a	n/a	n/a	n/a	n/a	n/a	n/a	n/a	N/A	2017	28-Aug-17	28-Aug-17		01-Sep-17			P.vivax							Case classsification NOT performed	n/a	n/a	1		.
OldSYS_816				1976	41	Male	Not relevant	tul village	Ea Wer	Buôn Đôn	Đắk Lắk	Same	Farmer	Farm	28			N/A	N/A	N/A	n/a	n/a	n/a	n/a	n/a	n/a	n/a	n/a	N/A	2017	28-Aug-17	28-Aug-17		06-Sep-17			P.falciparum							Case classsification NOT performed	n/a	n/a	1		.
OldSYS_817				1993	24	Male	Not relevant	ea rông	Krông Na	Buôn Đôn	Đắk Lắk	Same	Farmer	Farm	27			N/A	N/A	N/A	n/a	n/a	n/a	n/a	n/a	n/a	n/a	n/a	N/A	2017	28-Aug-17	28-Aug-17		07-Sep-17			P.falciparum							Case classsification NOT performed	n/a	n/a	1		.
OldSYS_818				1994	23	Male	Not relevant	Khăm Prong	Tà Năng	Đức Trọng	Lâm Đồng	Same	Farmer	Farm	0			N/A	N/A	N/A	n/a	n/a	n/a	n/a	n/a	n/a	n/a	n/a	N/A	2017	28-Aug-17	28-Aug-17		28-Aug-17			P.vivax							Case classsification NOT performed	n/a	n/a	1		.
OldSYS_819				1977	40	Male	Not relevant	2	Ia Dom	Ia H'Drai	Kon Tum	Same						No											N/A	2017	29-Aug-17	29-Aug-17		29-Aug-17			P.vivax							Indigenous malaria case	Indigenous		1
OldSYS_820				1994	23	Male	Not relevant	5	Khuê Ngọc Điền	Krông Bông	Đắk Lắk	Same	Worker	Worker	28			N/A	N/A	N/A	n/a	n/a	n/a	n/a	n/a	n/a	n/a	n/a	N/A	2017	29-Aug-17	29-Aug-17		31-Aug-17			P.falciparum							Case classsification NOT performed	n/a	n/a	1		.
OldSYS_821				2010	7	Female	No	đăk long	Sơn Liên	Sơn Tây town	Quảng Ngãi	Same	Student	Students	8			Yes			tired, poor eating		yes						Yes	2017	29-Aug-17	29-Aug-17		30-Aug-17			P.falciparum		Yes	No	No			Indigenous malaria case	Indigenous		0	no
OldSYS_822				2009	8	Male	Not relevant	bồng lai	Hưng Trạch	Bố Trạch	Quảng Bình	Same	Student	Students	4			Yes	Yes	Yes	stomachache	no	no	yes	no	no			N/A	2017	29-Aug-17	29-Aug-17		18-Nov-17			P.falciparum			No	Yes			Indigenous malaria case	Indigenous		1
OldSYS_823				1954	63	Male	Not relevant	hamlet bảo vinh	Bảo Vinh	Thành phố Long Khánh	Đồng Nai	Not same	Field farmer	Forest field	7			Yes	Yes	No	vomiting, headaches	no	yes	no	no	no			Yes	2017	29-Aug-17	29-Aug-17		15-Sep-17			P.malarie			No	No			Provincial imported	Province		1		2010
OldSYS_824				2009	8	Male	Not relevant	húc thượng	Húc	Hướng Hóa	Quảng Trị	Same	Field farmer	Forest field				No											N/A	2017	29-Aug-17	29-Aug-17		29-Aug-17			P.falciparum							Indigenous malaria case	Indigenous		1
OldSYS_825				1990	27	Male	Not relevant			Tuyên Hóa	Quảng Bình	Not same	Freelancer	Others	3			Yes	Yes	Yes		no	no	yes	no	yes	Rừng Moray, Ia Hdrai, Kon Tum		Yes	2017	29-Aug-17	29-Aug-17		09-Nov-17			P.vivax			No	No			Provincial imported	Province		1
OldSYS_826				2009	8	Female	No	ra man	xy	Hướng Hóa	Quảng Trị	Same	Children	Children				No											N/A	2017	29-Aug-17	29-Aug-17		29-Aug-17			P.vivax							Indigenous malaria case	Indigenous		1
OldSYS_827				1988	29	Male	Not relevant	nông siu village	Ia Rmok	Krông Pa	Gia Lai	Not same	Farmer	Farm	1			Yes	Yes	No		no	no	yes	no	no			N/A	2017	29-Aug-17	29-Aug-17		31-Aug-17			P.vivax			No	No			Provincial imported	Province		1
OldSYS_828				2004	13	Female	No	làng kom	Ia O	Ia Grai	Gia Lai	Same	Farmer	Farm	6			Yes	Yes	Yes		no	yes	no	yes	no			Yes	2017	29-Aug-17	29-Aug-17		09-Nov-17			P.falciparum			No	No			Indigenous malaria case	Indigenous		1
OldSYS_829				1994	23	Male	Not relevant	tong yong	Ia Hrú	Chư Pưh	Gia Lai	Same	Farmer	Farm				Yes	Yes	Yes		yes	no	no	no	no			N/A	2017	29-Aug-17	29-Aug-17		29-Aug-17			P.vivax							Indigenous malaria case	Indigenous		1
OldSYS_830				1994	23	Male	Not relevant	tong yong	Ia Hrú	Chư Pưh	Gia Lai	Same	Farmer	Farm				Yes	Yes	Yes	headaches	no	no	no	no	no			N/A	2017	29-Aug-17	29-Aug-17		30-Aug-17			P.vivax			No	No			Indigenous malaria case	Indigenous		1
OldSYS_831				1990	27	Male	Not relevant	thanh thạch	Thanh Thạch	Tuyên Hóa	Quảng Bình	Same	Farmer	Farm	29			N/A	N/A	N/A	n/a	n/a	n/a	n/a	n/a	n/a	n/a	n/a	N/A	2017	29-Aug-17	29-Aug-17		30-Aug-17			P.vivax							Case classsification NOT performed	n/a	n/a	1		.
OldSYS_832				1990	27	Male	Not relevant	ea rông	Krông Na	Buôn Đôn	Đắk Lắk	Same	Farmer	Farm	28			N/A	N/A	N/A	n/a	n/a	n/a	n/a	n/a	n/a	n/a	n/a	N/A	2017	29-Aug-17	29-Aug-17		06-Sep-17			P.vivax							Case classsification NOT performed	n/a	n/a	1		.
OldSYS_833				1987	30	Male	Not relevant	19	Đăk Đrông	Cư Jút	Đắk Nông	Same	Farmer	Farm	27			N/A	N/A	N/A	n/a	n/a	n/a	n/a	n/a	n/a	n/a	n/a	N/A	2017	29-Aug-17	29-Aug-17		01-Sep-17			P.falciparum							Case classsification NOT performed	n/a	n/a	1		.
OldSYS_834				1960	57	Female	No	Khắc khoan	Phú Nghĩa	Bù Gia Mập	Bình Phước	Same	Farmer	Farm	29			N/A	N/A	N/A	n/a	n/a	n/a	n/a	n/a	n/a	n/a	n/a	N/A	2017	29-Aug-17	29-Aug-17		11-Sep-17			P.falciparum							Case classsification NOT performed	n/a	n/a	1		.
OldSYS_835				1997	20	Male	Not relevant	Eapal village	Cư Ni	Ea Kar	Đắk Lắk	Same	Farmer	Farm	28			N/A	N/A	N/A	n/a	n/a	n/a	n/a	n/a	n/a	n/a	n/a	N/A	2017	29-Aug-17	31-Aug-17		26-Sep-17			P.vivax							Case classsification NOT performed	n/a	n/a	1		.
OldSYS_836				2009	8	Female	No	a dơi đớ	A Dơi	Hướng Hóa	Quảng Trị	Same	Student	Students				No											N/A	2017	30-Aug-17	30-Aug-17		30-Aug-17			P.vivax							Indigenous malaria case	Indigenous		1
OldSYS_837				2009	8	Male	Not relevant	ra man	xy	Hướng Hóa	Quảng Trị	Same	Student	Students				No											N/A	2017	30-Aug-17	30-Aug-17		30-Aug-17			P.falciparum							Indigenous malaria case	Indigenous		1
OldSYS_838				2009	8	Female	No	xê pu	Hướng Lập	Hướng Hóa	Quảng Trị	Same	Field farmer	Forest field				No											N/A	2017	30-Aug-17	30-Aug-17		30-Aug-17			P.falciparum							Indigenous malaria case	Indigenous		1
OldSYS_839				1966	51	Male	Not relevant	bôn broái	Ia Broăi	Ia Pa	Gia Lai	Same	Farmer	Farm				Yes	Yes	Yes		no	yes	no	no	no			N/A	2017	30-Aug-17	30-Aug-17		30-Aug-17			P.falciparum			No	No			Indigenous malaria case	Indigenous		1
OldSYS_840				1999	18	Male	Not relevant	h'lang village	Chư Rcăm	Krông Pa	Gia Lai	Not same	Farmer	Farm	3			Yes	Yes	Yes		no	yes	no	no	no			N/A	2017	30-Aug-17	30-Aug-17		31-Aug-17			P.falciparum			No	No			Commune imported	Commune		1		2016
OldSYS_841				2000	17	Female	No	plei kdam	Ia Kdăm	Ia Pa	Gia Lai	Same	Farmer	Farm				Yes	Yes	Yes		no	yes	no	no	no			N/A	2017	30-Aug-17	30-Aug-17		30-Aug-17			P.falciparum			No	No			Indigenous malaria case	Indigenous		1
OldSYS_842				1976	41	Male	Not relevant	Ba Thung	Cam Tuyền	Cam Lộ	Quảng Trị	Same	Farmer	Farm	29			N/A	N/A	N/A	n/a	n/a	n/a	n/a	n/a	n/a	n/a	n/a	N/A	2017	30-Aug-17	30-Aug-17		22-Sep-17			P.falciparum							Case classsification NOT performed	n/a	n/a	1		.
OldSYS_843				2009	8	Male	Not relevant	an trạch	Triệu Trạch	Triệu Phong	Quảng Trị	Same	Farmer	Farm				No											N/A	2017	30-Aug-17	30-Aug-17		30-Aug-17			P.vivax							Commune imported	Commune		1
OldSYS_844				1986	31	Male	Not relevant	1	Ia Tơi	Ia H'Drai	Kon Tum	Same						No											N/A	2017	31-Aug-17	31-Aug-17		31-Aug-17			P.falciparum							Indigenous malaria case	Indigenous		1
OldSYS_845				1977	40	Male	Not relevant			Bù Gia Mập	Bình Phước	Not same	Forest goer	Forest goers	4			Yes	Yes	Yes		no	no	yes	no	yes	Cambodia		Yes	2017	31-Aug-17	31-Aug-17		09-Nov-17			P.falciparum			No	No			Overseas imported	Cambodia		1
OldSYS_846				2009	8	Male	Not relevant	tân đi 3	A Vao	Đakrông	Quảng Trị	Same	Student	Students				No											N/A	2017	31-Aug-17	31-Aug-17		31-Aug-17			P.vivax							Indigenous malaria case	Indigenous		1
OldSYS_847				2009	8	Male	Not relevant	tân đi 3	Hướng Linh	Hướng Hóa	Quảng Trị	Same	Student	Students				No											N/A	2017	31-Aug-17	31-Aug-17		31-Aug-17			P.vivax							Indigenous malaria case	Indigenous		1
OldSYS_848				1985	32	Male	Not relevant	nao sẻ	Gia Bắc	Di Linh	Lâm Đồng	Same	Farmer	Farm				Yes	Yes	No	headaches	no	no	yes	no	no			N/A	2017	31-Aug-17	31-Aug-17		31-Aug-17			P.falciparum			No	No			Provincial imported	Province		1
OldSYS_849				1989	28	Female	No	nao sẻ	Gia Bắc	Di Linh	Lâm Đồng	Same	Farmer	Farm	28			Yes	Yes	Yes	40	no	no	yes	no	no			N/A	2017	31-Aug-17	31-Aug-17		31-Aug-17			P.falciparum			No	No			Provincial imported	Province		1
OldSYS_850				1982	35	Male	Not relevant	bảo tuân	Bảo Thuận	Di Linh	Lâm Đồng	Not same	Farmer	Farm	29			Yes	Yes	Yes	headaches	no	no	no	no	yes	Ninh Thuận		N/A	2017	31-Aug-17	31-Aug-17		01-Sep-17			P.falciparum			No	No			Provincial imported	Province		1
OldSYS_851				1990	27	Male	Not relevant	du village	Chư Rcăm	Krông Pa	Gia Lai	Not same	Farmer	Farm	4			Yes	Yes	No		no	no	yes	no	no			N/A	2017	31-Aug-17	31-Aug-17		31-Aug-17			P.falciparum			No	No			Provincial imported	Province		1		2015
OldSYS_852				1994	23	Male	Not relevant	bát village	Chư Gu	Krông Pa	Gia Lai	Not same	Farmer	Farm	14			Yes	Yes	No		no	no	yes	no	no			N/A	2017	31-Aug-17	31-Aug-17		31-Aug-17			P.falciparum			No	No			Provincial imported	Province		1
OldSYS_853				2002	15	Male	Not relevant	làng kom yố	Ia Chía	Ia Grai	Gia Lai	Same	Farmer	Farm	7			Yes	Yes	Yes		no	yes	no	yes	no			Yes	2017	31-Aug-17	31-Aug-17		09-Nov-17			P.vivax			No	No			Indigenous malaria case	Indigenous		1
OldSYS_854				1987	30	Female	No	downg bắc village	Yang Tao	Lắk	Đắk Lắk	Same	Farmer	Farm	23			N/A	N/A	N/A	n/a	n/a	n/a	n/a	n/a	n/a	n/a	n/a	N/A	2017	31-Aug-17	31-Aug-17		08-Sep-17			P.vivax							Case classsification NOT performed	n/a	n/a	1		.
OldSYS_855				2000	17	Male	Not relevant	hamlet 2	Lộc Hưng	Lộc Ninh	Bình Phước	Same	Farmer	Farm	28			N/A	N/A	N/A	n/a	n/a	n/a	n/a	n/a	n/a	n/a	n/a	N/A	2017	31-Aug-17	31-Aug-17		06-Sep-17			P.falciparum							Case classsification NOT performed	n/a	n/a	1		.
OldSYS_856				1979	38	Male	Not relevant	17	Đăk Đrông	Cư Jút	Đắk Nông	Same	Farmer	Farm	0			N/A	N/A	N/A	n/a	n/a	n/a	n/a	n/a	n/a	n/a	n/a	N/A	2017	31-Aug-17	31-Aug-17		31-Aug-17			P.falciparum							Case classsification NOT performed	n/a	n/a	1		.
OldSYS_857				2005	12	Male	Not relevant	2 b	Ea Ral	Ea H' Leo	Đắk Lắk	Same	Children under 6, unschooling	Others	29			N/A	N/A	N/A	n/a	n/a	n/a	n/a	n/a	n/a	n/a	n/a	N/A	2017	31-Aug-17	31-Aug-17		04-Sep-17			P.vivax							Case classsification NOT performed	n/a	n/a	1		.
OldSYS_858				1982	35	Male	Not relevant	tê xô trong	Đăk Tơ Kan	Tu Mơ Rông	Kon Tum	Same						No											N/A	2017	01-Sep-17	01-Sep-17		01-Sep-17			P.vivax							Indigenous malaria case	Indigenous		1
OldSYS_859				1983	34	Male	Not relevant	1	La Ngâu	Tánh Linh	Bình Thuận	Same	Farmer	Farm	4			Yes	No	No		no	yes	no	no	no			Yes	2017	01-Sep-17	01-Sep-17		01-Sep-17			P.falciparum			No	No			Indigenous malaria case	Indigenous		1		19/06/2017
OldSYS_860				2005	12	Male	Not relevant	Buôn village	Ea H'leo	Ea H' Leo	Đắk Lắk	Same	Children under 6, unschooling	Others	0			N/A	N/A	N/A	n/a	n/a	n/a	n/a	n/a	n/a	n/a	n/a	N/A	2017	01-Sep-17	01-Sep-17		08-Sep-17			P.vivax							Case classsification NOT performed	n/a	n/a	1		.
OldSYS_861				1973	44	Male	Not relevant	9	Xuân Trạch	Bố Trạch	Quảng Bình	Same	Forest goer	Forest goers	5			Yes	Yes	Yes		no	no	yes	no	no			N/A	2017	02-Sep-17	02-Sep-17		28-Nov-17			P.falciparum			No	Yes			Indigenous malaria case	Indigenous		1		2013
OldSYS_862				1977	40	Male	Not relevant	9	Xuân Trạch	Bố Trạch	Quảng Bình	Same	Forest goer	Forest goers	8			Yes	Yes	Yes		no	no	yes	no	no			N/A	2017	02-Sep-17	02-Sep-17		28-Nov-17			P.falciparum			No	Yes			Indigenous malaria case	Indigenous		1		2012
OldSYS_863				1975	42	Male	Not relevant	ơi đăk village	Ia Mlăh	Krông Pa	Gia Lai	Same	Farmer	Farm	4			Yes	Yes	No		no	no	yes	no	no			N/A	2017	02-Sep-17	02-Sep-17		04-Sep-17			P.falciparum			No	No			Indigenous malaria case	Indigenous		1
OldSYS_864				2002	15	Female	No		Ngọc bay	Thành phố Kon Tum	Kon Tum	Not same	Farmer	Farm	10			Yes	Yes	Yes		yes	no	no	no	yes	live with relatives in Đức Cơ, Gia lai		Yes	2017	02-Sep-17	02-Sep-17		09-Nov-17			P.falciparum			No	No			Provincial imported	Province		1
OldSYS_865				1980	37	Male	Not relevant	2	Ia Tô	Ia Grai	Gia Lai	Not same	go to forest frequently	Others	1			Yes	Yes	Yes		no	no	yes	no	yes	huyện Ia Hdrai, tỉnh Kon Tum		Yes	2017	02-Sep-17	02-Sep-17		09-Nov-17			P.falciparum			No	No			Provincial imported	Province		1		20/07/2017
OldSYS_866				1980	37	Male	Not relevant	nguyên xuân	Suối Bạc	Sơn Hòa	Phú Yên	Same	Farmer	Farm	3			Yes	Yes	No		no	no	yes	no	no			N/A	2017	03-Sep-17	03-Sep-17		06-Sep-17			P.falciparum			No	No			Indigenous malaria case	Indigenous		1
OldSYS_867				1973	44	Male	Not relevant	xuân mỹ	Hòa Mỹ Đông	Tây Hòa	Phú Yên	Same	Farmer	Farm	1			Yes	Yes	Yes	headaches	no	no	yes	no	no	Đăk Lăk		Yes	2017	03-Sep-17	03-Sep-17		06-Sep-17			P.falciparum			No	No			Provincial imported	Province		1
OldSYS_868				2003	14	Male	Not relevant	2	Phan Dũng	Tuy Phong	Bình Thuận	Same	Field farmer	Forest field	2			Yes	Yes	Yes	headaches	no	yes	no	no	no			Yes	2017	03-Sep-17	03-Sep-17		05-Sep-17			P.vivax			No	No			Indigenous malaria case	Indigenous		1
OldSYS_869				1978	39	Male	Not relevant	tân trung	Minh Hóa	Minh Hóa	Quảng Bình	Same	Forestry farm worker	Others	3			Yes	Yes	No		no	no	yes	no	no			N/A	2017	03-Sep-17	03-Sep-17		03-Sep-17			P.falciparum			No	No			Indigenous malaria case	Indigenous		1
OldSYS_870				1993	24	Male	Not relevant	plei toan	Ia Kdăm	Ia Pa	Gia Lai	Same	Farmer	Farm				Yes	Yes	Yes		no	no	yes	no	no			N/A	2017	03-Sep-17	03-Sep-17		03-Sep-17			P.falciparum			No	No			Indigenous malaria case	Indigenous		1
OldSYS_871				1972	45	Male	Not relevant	kting village	Ia Rsai	krông pa	Gia Lai	Same	Farmer	Farm	3			Yes	Yes	No		no	no	yes	no	no			N/A	2017	03-Sep-17	03-Sep-17		04-Sep-17			P.falciparum			No	No			Indigenous malaria case	Indigenous		1		2014
OldSYS_872				1978	39	Male	Not relevant	9	Cư Knia	Cư Jút	Đắk Nông	Same	Farmer	Farm	28			N/A	N/A	N/A	n/a	n/a	n/a	n/a	n/a	n/a	n/a	n/a	N/A	2017	03-Sep-17	03-Sep-17		05-Sep-17			P.falciparum							Case classsification NOT performed	n/a	n/a	1		.
OldSYS_873				1997	20	Male	Not relevant	tung 3 village	Buôn Triết	Lắk	Đắk Lắk	Same	Farmer	Farm	28			N/A	N/A	N/A	n/a	n/a	n/a	n/a	n/a	n/a	n/a	n/a	N/A	2017	03-Sep-17	03-Sep-17		08-Sep-17			P.vivax							Case classsification NOT performed	n/a	n/a	1		.
OldSYS_874				2008	9	Female	No	xung	Thanh	Hướng Hóa	Quảng Trị	Same	Children	Children				No											N/A	2017	04-Sep-17	04-Sep-17		04-Sep-17			P.falciparum							Indigenous malaria case	Indigenous		1
OldSYS_875				1963	54	Male	Not relevant	hiệp vinh	Canh Vinh	Vân Canh	Bình Định	Same	Go to Canh liên forest	Others	4			Yes	Yes	Yes		no	no	yes	no	no	canh liên- Vân Canh		N/A	2017	04-Sep-17	04-Sep-17		05-Sep-17			P.vivax			No	No			Indigenous malaria case	Indigenous		1		1997
OldSYS_876				2009	8	Female	No	tờ kắt	Đăk Kơ Ning	Kông Chro	Gia Lai	Same	Farmer	Farm	3			Yes	No	No	tired, headaches	no	yes	no	no	no			Yes	2017	04-Sep-17	04-Sep-17		04-Sep-17			P.falciparum			No	No			Indigenous malaria case	Indigenous		1
OldSYS_877				2002	15	Female	No	làng khớp	Ia Grăng	Ia Grai	Gia Lai	Not same	Farmer	Farm	15			Yes	No	Yes	cold skin	yes	no	no	yes	yes	xã Ia Dơk, huyện Đức Cơ, tỉnh Gia Lai		Yes	2017	04-Sep-17	04-Sep-17		09-Nov-17			P.falciparum			No	No			Provincial imported	Province		1
OldSYS_878				1962	55	Male	Not relevant	Trần Phú	Lộc Sơn ward	Thành phố Bảo Lộc	Lâm Đồng	Same	Farmer	Farm	28			N/A	N/A	N/A	n/a	n/a	n/a	n/a	n/a	n/a	n/a	n/a	N/A	2017	04-Sep-17	04-Sep-17		13-Sep-17			P.falciparum							Case classsification NOT performed	n/a	n/a	1		.
OldSYS_879				1966	51	Male	Not relevant	2	Vĩnh Hảo	Tuy Phong	Bình Thuận	Same	Forest goer	Forest goers	7			Yes	Yes	Yes	headaches	no	no	yes	no	no	go to the forest in xã Phan Dũng		Yes	2017	05-Sep-17	05-Sep-17		07-Sep-17			P.vivax			No	No			Indigenous malaria case	Indigenous		1		38626
OldSYS_880				1986	31	Male	Not relevant		Nga My	Tương dương	Nghệ An	Same	Forest goer	Forest goers	2			Yes	Yes	Yes		no	no	yes	yes	no			Yes	2017	05-Sep-17	05-Sep-17		09-Nov-17			P.falciparum			No	No			Indigenous malaria case	Indigenous		1
OldSYS_881				1990	27	Male	Not relevant	tân yên	Ea Ly	Sông Hinh	Phú Yên	Same	Farmer	Farm	7			Yes	Yes	Yes	headaches	no	yes	no	no	no			N/A	2017	05-Sep-17	05-Sep-17		08-Sep-17			P.vivax			No	No			Indigenous malaria case	Indigenous		1
OldSYS_882				1978	39	Female	No	khe rông	Trọng Hóa	Minh Hóa	Quảng Bình	Same	Field farmer	Forest field	3			Yes	Yes	No		no	yes	no	no	no			N/A	2017	05-Sep-17	05-Sep-17		05-Sep-17			P.vivax			No	No			Indigenous malaria case	Indigenous		1
OldSYS_883				2001	16	Female	No	thim village	Phú Cần	Krông Pa	Gia Lai	Same	Farmer	Farm	4			Yes	Yes	No		no	yes	no	no	no			N/A	2017	05-Sep-17	05-Sep-17		05-Sep-17			P.vivax			No	No			Indigenous malaria case	Indigenous		1
OldSYS_884				1978	39	Male	Not relevant	drai village	Ia HDreh	Krông Pa	Gia Lai	Same	Farmer	Farm	4			Yes	Yes	No		no	no	yes	no	no			N/A	2017	05-Sep-17	05-Sep-17		05-Sep-17			P.falciparum			No	No			Indigenous malaria case	Indigenous		1
OldSYS_885				1992	25	Male	Not relevant	đuk village	Chư Gu	Krông Pa	Gia Lai	Same	Farmer	Farm	2			Yes	Yes	No		no	yes	no	no	no			N/A	2017	05-Sep-17	05-Sep-17		05-Sep-17			P.vivax			No	No			Indigenous malaria case	Indigenous		1
OldSYS_886				1998	19	Male	Not relevant	village 7	Thuận	Hướng Hóa	Quảng Trị	Same	Farmer	Farm	28			N/A	N/A	N/A	n/a	n/a	n/a	n/a	n/a	n/a	n/a	n/a	N/A	2017	05-Sep-17	05-Sep-17		06-Sep-17			P.vivax							Case classsification NOT performed	n/a	n/a	1		.
OldSYS_887				1988	29	Male	Not relevant	1	Trúc Sơn	Cư Jút	Đắk Nông	Same	Farmer	Farm	26			N/A	N/A	N/A	n/a	n/a	n/a	n/a	n/a	n/a	n/a	n/a	N/A	2017	05-Sep-17	05-Sep-17		14-Sep-17			P.falciparum							Case classsification NOT performed	n/a	n/a	1		.
OldSYS_888				1966	51	Male	Not relevant	drung village	Yang Tao	Lắk	Đắk Lắk	Same	Farmer	Farm	28			N/A	N/A	N/A	n/a	n/a	n/a	n/a	n/a	n/a	n/a	n/a	N/A	2017	05-Sep-17	06-Sep-17		14-Sep-17			P.falciparum							Case classsification NOT performed	n/a	n/a	1		.
OldSYS_889				1983	34	Male	Not relevant	đôn village	Krông Na	Buôn Đôn	Đắk Lắk	Same	Farmer	Farm	28			N/A	N/A	N/A	n/a	n/a	n/a	n/a	n/a	n/a	n/a	n/a	N/A	2017	05-Sep-17	05-Sep-17		12-Sep-17			P.falciparum							Case classsification NOT performed	n/a	n/a	1		.
OldSYS_890				1997	20	Male	Not relevant	tú sơn	Sông Lũy	Bắc Bình	Bình Thuận	Same	Farmer	Farm	2			Yes	Yes	Yes		no	no	yes	no	no			Yes	2017	06-Sep-17	06-Sep-17		07-Sep-17			P.vivax			No	No			Indigenous malaria case	Indigenous		1
OldSYS_891				1986	31	Male	Not relevant	Trằm	Hướng Tân	Hướng Hóa	Quảng Trị	Same	Farmer	Farm	26			N/A	N/A	N/A	n/a	n/a	n/a	n/a	n/a	n/a	n/a	n/a	N/A	2017	06-Sep-17	06-Sep-17		12-Sep-17			P.falciparum							Case classsification NOT performed	n/a	n/a	1		.
OldSYS_892				2004	13	Female	No	KLU	Đa Krông	Đa Krông	Quảng Trị	Same	Student	Students	29			N/A	N/A	N/A	n/a	n/a	n/a	n/a	n/a	n/a	n/a	n/a	N/A	2017	06-Sep-17	08-Sep-17		08-Sep-17			P.vivax							Case classsification NOT performed	n/a	n/a	1		.
OldSYS_893				1997	20	Male	Not relevant	An Trường A commune	An Trường A	Càng Long	Trà Vinh	Same	Worker	Worker	28			N/A	N/A	N/A	n/a	n/a	n/a	n/a	n/a	n/a	n/a	n/a	N/A	2017	07-Sep-17	07-Sep-17		14-Sep-17			P.vivax							Case classsification NOT performed	n/a	n/a	1		.
OldSYS_894				1964	53	Male	Not relevant	hải thủy	Hải Ninh	Bắc Bình	Bình Thuận	Same	Employee	Others	7			Yes	Yes	No		no	no	yes	no	no			Yes	2017	07-Sep-17	07-Sep-17		08-Sep-17			P.vivax			No	No			Indigenous malaria case	Indigenous		1		42887
OldSYS_895				1992	25	Male	Not relevant	Ndrech	Ea Huar	Buôn Đôn	Đắk Lắk	Same	Farmer	Farm	28			N/A	N/A	N/A	n/a	n/a	n/a	n/a	n/a	n/a	n/a	n/a	N/A	2017	07-Sep-17	07-Sep-17		13-Sep-17			P.falciparum							Case classsification NOT performed	n/a	n/a	1		.
OldSYS_896				1974	43	Male	Not relevant	5	Xuân Trạch	Bố Trạch	Quảng Bình	Same	stay home	Others	8			Yes	Yes	Yes		yes	no	no	no	no			N/A	2017	07-Sep-17	07-Sep-17		28-Nov-17			P.falciparum			Yes	Yes			Indigenous malaria case	Indigenous		1		2015
OldSYS_897				2014	3	Female	No	khe rông	Trọng Hóa	Minh Hóa	Quảng Bình	Same	Field farmer	Forest field	3			Yes	Yes	No		yes	no	no	no	no			N/A	2017	08-Sep-17	08-Sep-17		08-Sep-17			P.vivax			Yes	No			Indigenous malaria case	Indigenous		1
OldSYS_898				1994	23	Male	Not relevant	ra mai	Trọng Hóa	Minh Hóa	Quảng Bình	Same	Field farmer	Forest field	3			Yes	Yes	No		yes	no	no	no	no			N/A	2017	08-Sep-17	08-Sep-17		08-Sep-17			P.vivax			No	No			Indigenous malaria case	Indigenous		1		10/7/2017
OldSYS_899				1989	28	Male	Not relevant	h'liên village	Chư Drăng	Krông Pa	Gia Lai	Same	Farmer	Farm	2			Yes	Yes	No		no	no	yes	no	no			N/A	2017	08-Sep-17	08-Sep-17		11-Sep-17			P.falciparum			No	No			Indigenous malaria case	Indigenous		1
OldSYS_900				1997	20	Male	Not relevant	Drang Phôk village	Krông Na	Buôn Đôn	Đắk Lắk	Same	Farmer	Farm	27			N/A	N/A	N/A	n/a	n/a	n/a	n/a	n/a	n/a	n/a	n/a	N/A	2017	08-Sep-17	08-Sep-17		13-Sep-17			P.falciparum							Case classsification NOT performed	n/a	n/a	1		.
OldSYS_901				2008	9	Male	Not relevant	k lu	Đa Krông	Đakrông	Quảng Trị	Same	Student	Students				No											N/A	2017	09-Sep-17	09-Sep-17		09-Sep-17			P.vivax							Indigenous malaria case	Indigenous		1
OldSYS_902				2008	9	Male	Not relevant	k lu	Hướng Linh	Hướng Hóa	Quảng Trị	Same	Student	Students				No											N/A	2017	09-Sep-17	09-Sep-17		09-Sep-17			P.vivax							Indigenous malaria case	Indigenous		1
OldSYS_903				2008	9	Male	Not relevant	k lu	Đa Krông	Đakrông	Quảng Trị	Same	Student	Students				No											N/A	2017	09-Sep-17	09-Sep-17		09-Sep-17			P.vivax							Indigenous malaria case	Indigenous		1
OldSYS_904				2008	9	Male	Not relevant	k lu	Hướng Linh	Hướng Hóa	Quảng Trị	Same	Student	Students				No											N/A	2017	09-Sep-17	09-Sep-17		09-Sep-17			P.vivax							Indigenous malaria case	Indigenous		1
OldSYS_905				1967	50	Male	Not relevant	hà lũy	Canh Thuận	Vân Canh	Bình Định	Same	Farmer	Farm	29			N/A	N/A	N/A	n/a	n/a	n/a	n/a	n/a	n/a	n/a	n/a	N/A	2017	09-Sep-17	11-Sep-17		12-Sep-17			P.falciparum							Case classsification NOT performed	n/a	n/a	1		.
OldSYS_906				2008	9	Male	Not relevant	KLU	Đa Krông	Đa Krông	Quảng Trị	Same	Student	Students	28			N/A	N/A	N/A	n/a	n/a	n/a	n/a	n/a	n/a	n/a	n/a	N/A	2017	09-Sep-17	09-Sep-17		09-Sep-17			P.vivax							Case classsification NOT performed	n/a	n/a	1		.
OldSYS_907				2007	10	Male	Not relevant	KLU	Đa Krông	Đa Krông	Quảng Trị	Same	Student	Students	28			N/A	N/A	N/A	n/a	n/a	n/a	n/a	n/a	n/a	n/a	n/a	N/A	2017	09-Sep-17	09-Sep-17		09-Sep-17			P.vivax							Case classsification NOT performed	n/a	n/a	1		.
OldSYS_908				1990	27	Female	No	112/Bùng Binh	ward 9	3	Hồ Chí Minh	Same	Other	Others	28			N/A	N/A	N/A	n/a	n/a	n/a	n/a	n/a	n/a	n/a	n/a	N/A	2017	10-Sep-17	10-Sep-17		14-Sep-17			P.vivax							Case classsification NOT performed	n/a	n/a	1		.
OldSYS_909				1988	29	Male	Not relevant	tiến đạt	Phan Tiến	Bắc Bình	Bình Thuận	Same	Field farmer	Forest field	3			Yes	Yes	Yes		no	yes	no	no	no			Yes	2017	10-Sep-17	10-Sep-17		11-Sep-17			P.falciparum			No	No			Indigenous malaria case	Indigenous		1
OldSYS_910				1992	25	Male	Not relevant	thanh long	Hóa Thanh	Minh Hóa	Quảng Bình	Not same	Farmer	Farm	3			Yes	Yes	No		no	no	no	yes	no			N/A	2017	10-Sep-17	10-Sep-17		10-Sep-17			P.vivax			Yes	No			Overseas imported	Laos		1
OldSYS_911				1997	20	Female	No	plei kdam	Ia Kdăm	Ia Pa	Gia Lai	Same	Farmer	Farm				Yes	Yes	Yes		no	yes	no	no	no			N/A	2017	10-Sep-17	10-Sep-17		10-Sep-17			P.falciparum			No	No			Indigenous malaria case	Indigenous		1
OldSYS_912				1981	36	Male	Not relevant	Của	Hướng Lộc	Hướng Hóa	Quảng Trị	Same	Farmer	Farm	25			N/A	N/A	N/A	n/a	n/a	n/a	n/a	n/a	n/a	n/a	n/a	N/A	2017	10-Sep-17	10-Sep-17		17-Sep-17			P.falciparum							Case classsification NOT performed	n/a	n/a	1		.
OldSYS_913				2010	7	Female	No	của	Hướng Lộc	Hướng Hóa	Quảng Trị	Same	Children under 6, unschooling	Others	25			N/A	N/A	N/A	n/a	n/a	n/a	n/a	n/a	n/a	n/a	n/a	N/A	2017	10-Sep-17	10-Sep-17		17-Sep-17			P.falciparum							Case classsification NOT performed	n/a	n/a	1		.
OldSYS_914				2014	3	Female	No	của	Hướng Lộc	Hướng Hóa	Quảng Trị	Same	Children under 6, unschooling	Others	25			N/A	N/A	N/A	n/a	n/a	n/a	n/a	n/a	n/a	n/a	n/a	N/A	2017	10-Sep-17	10-Sep-17		17-Sep-17			P.falciparum							Case classsification NOT performed	n/a	n/a	1		.
OldSYS_915				2005	12	Male	Not relevant	dô village	Ea Ly	Sông Hinh	Phú Yên	Same	Student	Students	2			Yes	Yes	Yes	headaches	no	yes	no	no	no			N/A	2017	11-Sep-17	11-Sep-17		14-Sep-17			P.falciparum			No	No			Indigenous malaria case	Indigenous		1		42970
OldSYS_916				1995	22	Male	Not relevant	4	Đak Ơ	Bù Gia Mập	Bình Phước	Same	Field farmer	Forest field	28			Yes	Yes	Yes		no	yes	no	no	no			Yes	2017	11-Sep-17	11-Sep-17		16-Nov-17			Mixed			No	No			Indigenous malaria case	Indigenous		1	yes	7/11/2017
OldSYS_917				2003	14	Female	No	4	Phước Sơn	Bù Đăng	Bình Phước	Same	Field farmer	Forest field	28			Yes	Yes	Yes		no	yes	no	no	no			Yes	2017	11-Sep-17	11-Sep-17		16-Nov-17			P.falciparum			No	No			Indigenous malaria case	Indigenous		0	no	7/11/2017
OldSYS_918				2004	13	Male	Not relevant	tờ kắt	Đăk Kơ Ning	Kông Chro	Gia Lai	Same	Children	Children	2			Yes	No	No		no	yes	no	no	no			Yes	2017	11-Sep-17	11-Sep-17		11-Sep-17			P.falciparum			No	No			Indigenous malaria case	Indigenous		1
OldSYS_919				2014	3	Female	No	tờ kắt	Đăk Kơ Ning	Kông Chro	Gia Lai	Same	Children	Children	3			Yes	No	No	tired, poor eating	no	yes	no	no	no			Yes	2017	11-Sep-17	11-Sep-17		11-Sep-17			P.falciparum			Yes	No			Indigenous malaria case	Indigenous		1
OldSYS_920				1989	28	Female	No	tờ kắt	Đăk Kơ Ning	Kông Chro	Gia Lai	Same	Farmer	Farm				Yes	No	No	tired, poor eating	no	yes	no	no	no			Yes	2017	11-Sep-17	11-Sep-17		11-Nov-17			P.falciparum			No	No			Indigenous malaria case	Indigenous		1
OldSYS_921				1978	39	Male	Not relevant	tân quang	Canh Hiển	Vân Canh	Bình Định	Same	Farmer	Farm	25			N/A	N/A	N/A	n/a	n/a	n/a	n/a	n/a	n/a	n/a	n/a	N/A	2017	11-Sep-17	12-Sep-17		12-Sep-17			P.vivax							Case classsification NOT performed	n/a	n/a	1		.
OldSYS_922				2000	17	Male	Not relevant	jang lành village	Krông Na	Buôn Đôn	Đắk Lắk	Same	Farmer	Farm	23			N/A	N/A	N/A	n/a	n/a	n/a	n/a	n/a	n/a	n/a	n/a	N/A	2017	11-Sep-17	11-Sep-17		20-Sep-17			P.falciparum							Case classsification NOT performed	n/a	n/a	1		.
OldSYS_923				2014	3	Female	No	Trằm	Hướng Lộc	Hướng Hóa	Quảng Trị	Same	Children under 6, unschooling	Others	27			N/A	N/A	N/A	n/a	n/a	n/a	n/a	n/a	n/a	n/a	n/a	N/A	2017	11-Sep-17	11-Sep-17		17-Sep-17			P.falciparum							Case classsification NOT performed	n/a	n/a	1		.
OldSYS_924				1968	49	Male	Not relevant	4	Quảng Thạch	Quảng Trạch	Quảng Bình	Not same	Forest goer	Forest goers	2			Yes	Yes	Yes	headaches	no	no	no	no	yes	go to the forest in Trường Sơn		Yes	2017	12-Sep-17	12-Sep-17		12-Sep-17			P.vivax			No	No			Commune imported	Commune		1
OldSYS_925				1967	50	Male	Not relevant	hà lũy	Canh Thuận	Vân Canh	Bình Định	Same	acacia worker	Others	4			Yes	Yes	Yes		no	no	yes	no	no			Yes	2017	12-Sep-17	12-Sep-17		13-Sep-17			P.falciparum			No	No			Indigenous malaria case	Indigenous		1		2015
OldSYS_926				1993	24	Male	Not relevant	tiến thành	Phan Tiến	Bắc Bình	Bình Thuận	Same	Farmer	Farm	2			Yes	Yes	No		no	yes	no	no	no			Yes	2017	12-Sep-17	12-Sep-17		12-Sep-17			Mixed			No	No			Indigenous malaria case	Indigenous		1
OldSYS_927				1993	24	Male	Not relevant	Ndrech	Ea Huar	Buôn Đôn	Đắk Lắk	Same	Farmer	Farm	0			N/A	N/A	N/A	n/a	n/a	n/a	n/a	n/a	n/a	n/a	n/a	N/A	2017	12-Sep-17	12-Sep-17		20-Sep-17			P.falciparum							Case classsification NOT performed	n/a	n/a	1		.
OldSYS_928				1978	39	Male	Not relevant	tân quang	Canh Hiển	Vân Canh	Bình Định	Same	farming, acacia extraction	Others	1			Yes	Yes	No		no	no	yes	no	no			Yes	2017	12-Sep-17	12-Sep-17		13-Sep-17			P.vivax			No	No			Indigenous malaria case	Indigenous		1		2014
OldSYS_929				2006	11	Male	Not relevant	làng bi	Ia Dom	Đức Cơ	Gia Lai	Same	Student	Students	29			N/A	N/A	N/A	n/a	n/a	n/a	n/a	n/a	n/a	n/a	n/a	N/A	2017	12-Sep-17	12-Sep-17		20-Sep-17			P.vivax							Case classsification NOT performed	n/a	n/a	1		.
OldSYS_930				1977	40	Male	Not relevant	la tó	Húc Nghì	Đa Krông	Quảng Trị	Same	Worker	Worker	28			N/A	N/A	N/A	n/a	n/a	n/a	n/a	n/a	n/a	n/a	n/a	N/A	2017	13-Sep-17	13-Sep-17		22-Sep-17			P.vivax							Case classsification NOT performed	n/a	n/a	1		.
OldSYS_931				2008	9	Male	Not relevant	la tó	Húc Nghì	Đakrông	Quảng Trị	Same	Worker	Worker				No											N/A	2017	13-Sep-17	13-Sep-17		15-Sep-17			P.vivax							Indigenous malaria case	Indigenous		1
OldSYS_932				2008	9	Male	Not relevant	la tó	Hướng Linh	Hướng Hóa	Quảng Trị	Same	Worker	Worker				No											N/A	2017	13-Sep-17	13-Sep-17		13-Sep-17			P.vivax							Indigenous malaria case	Indigenous		1
OldSYS_933				1957	60	Male	Not relevant	group 3	Vĩnh Hảo	Tuy Phong	Bình Thuận	Same	Forest goer	Forest goers	9			Yes	Yes	Yes		no	no	yes	no	no			Yes	2017	13-Sep-17	13-Sep-17		14-Sep-17			P.vivax			No	No			Indigenous malaria case	Indigenous		1
OldSYS_934				2008	9	Female	No	cu ty	Hướng Lộc	Hướng Hóa	Quảng Trị	Same	Student	Students				No											N/A	2017	13-Sep-17	13-Sep-17		13-Sep-17			P.falciparum							Indigenous malaria case	Indigenous		1
OldSYS_935				2005	12	Male	Not relevant	dô village	Ea Ly	Sông Hinh	Phú Yên	Same	Student	Students	2			Yes	Yes	Yes	headaches	yes	no	no	no	no			N/A	2017	13-Sep-17	13-Sep-17		14-Sep-17			P.falciparum			No	No			Indigenous malaria case	Indigenous		1		23/08/2017
OldSYS_936				1998	19	Male	Not relevant		Phan Dũng	Tuy Phong	Bình Thuận	Same	Student	Students	5			Yes	Yes	Yes	cough, sore throat, headaches	yes	no	no	no	no			Yes	2017	13-Sep-17	13-Sep-17		14-Sep-17			P.vivax			No	Yes			Indigenous malaria case	Indigenous		1
OldSYS_937				1960	57	Male	Not relevant	group 12	Tân Thành ward	Thành phố Buôn Ma Thuột	Đắk Lắk	Same	Retirer and > 60 years old	Others	28			N/A	N/A	N/A	n/a	n/a	n/a	n/a	n/a	n/a	n/a	n/a	N/A	2017	13-Sep-17	13-Sep-17		25-Sep-17			P.vivax							Case classsification NOT performed	n/a	n/a	1		.
OldSYS_938				1990	27	Male	Not relevant	ĐĂK SAL	Đắk Nuê	Lắk	Đắk Lắk	Same	Farmer	Farm	0			N/A	N/A	N/A	n/a	n/a	n/a	n/a	n/a	n/a	n/a	n/a	N/A	2017	13-Sep-17	13-Sep-17		14-Sep-17			P.falciparum							Case classsification NOT performed	n/a	n/a	1		.
OldSYS_939				1988	29	Male	Not relevant	ĐĂK SAR	Đắk Nuê	Lắk	Đắk Lắk	Same	Farmer	Farm	18			N/A	N/A	N/A	n/a	n/a	n/a	n/a	n/a	n/a	n/a	n/a	N/A	2017	13-Sep-17	13-Sep-17		20-Sep-17			P.falciparum							Case classsification NOT performed	n/a	n/a	1		.
OldSYS_940				1993	24	Female	No	1	Ia Đal	Ia H'Drai	Kon Tum	Same						No											N/A	2017	14-Sep-17	14-Sep-17		14-Sep-17			P.vivax							Indigenous malaria case	Indigenous		1
OldSYS_941				1986	31	Male	Not relevant	tiến thành	Phan Tiến	Bắc Bình	Bình Thuận	Same	Farmer	Farm	3			Yes	Yes	Yes		no	yes	no	no	no			Yes	2017	14-Sep-17	14-Sep-17		15-Sep-17			P.vivax			No	No			Indigenous malaria case	Indigenous		1
OldSYS_942				1976	41	Female	No	quảng mỹ	Hòa Mỹ Tây	Tây Hòa	Phú Yên	Same	Farmer	Farm	2			Yes	Yes	Yes	headaches	no	yes	no	no	no			N/A	2017	14-Sep-17	14-Sep-17		15-Sep-17			P.vivax			No	No			Indigenous malaria case	Indigenous		1
OldSYS_943				2016	1	Female	No	cát	Tân Long	Hướng Hóa	Quảng Trị	Same	Children	Children				No											N/A	2017	14-Sep-17	14-Sep-17		14-Sep-17			P.vivax							Indigenous malaria case	Indigenous		1
OldSYS_944				2005	12	Female	No	tờ kắt	Đăk Kơ Ning	Kông Chro	Gia Lai	Same	Farmer	Farm				Yes	No	No	tired, headaches	no	yes	no	no	no			Yes	2017	14-Sep-17	14-Sep-17		14-Sep-17			P.falciparum			No	No			Indigenous malaria case	Indigenous		1
OldSYS_945				2017	0	Female	No	Làng Cát	Hướng Sơn	Hướng Hóa	Quảng Trị	Same	Children under 6, unschooling	Others	27			N/A	N/A	N/A	n/a	n/a	n/a	n/a	n/a	n/a	n/a	n/a	N/A	2017	14-Sep-17	14-Sep-17		20-Sep-17			P.vivax							Case classsification NOT performed	n/a	n/a	1		.
OldSYS_946				1980	37	Female	No	Nam Tiến	Ea Pô	Cư Jút	Đắk Nông	Same	Farmer	Farm	26			N/A	N/A	N/A	n/a	n/a	n/a	n/a	n/a	n/a	n/a	n/a	N/A	2017	15-Sep-17	15-Sep-17		16-Sep-17			P.falciparum							Case classsification NOT performed	n/a	n/a	1		.
OldSYS_947				1988	29	Male	Not relevant	15	Ea Kuêh	Cư M'Gar	Đắk Lắk	Same	Farmer	Farm	27			N/A	N/A	N/A	n/a	n/a	n/a	n/a	n/a	n/a	n/a	n/a	N/A	2017	15-Sep-17	15-Sep-17		18-Sep-17			P.falciparum							Case classsification NOT performed	n/a	n/a	1		.
OldSYS_948				1968	49	Male	Not relevant	an đại 1	Nghĩa Phương	Tư Nghĩa	Quảng Ngãi	Same	Farmer	Farm	22			N/A	N/A	N/A	n/a	n/a	n/a	n/a	n/a	n/a	n/a	n/a	N/A	2017	15-Sep-17	19-Sep-17		13-Oct-17			P.falciparum							Case classsification NOT performed	n/a	n/a	1		.
OldSYS_949				1991	26	Male	Not relevant	đồng tiến	Lạng Khê	Con Cuông	Nghệ An	Not same	Farmer	Farm	7			Yes	Yes	Yes	tired	no	no	yes	yes	no	Cambodia		Yes	2017	16-Sep-17	16-Sep-17		23-Sep-17			P.falciparum			No	No			Provincial imported	Province		1
OldSYS_950				1974	43	Male	Not relevant	mỹ á area	Thu Cúc	Tân Sơn	Phú Thọ	Same	Farmer	Farm	26			N/A	N/A	N/A	n/a	n/a	n/a	n/a	n/a	n/a	n/a	n/a	N/A	2017	16-Sep-17	16-Sep-17		14-Nov-17			P.vivax							Case classsification NOT performed	n/a	n/a	1		.
OldSYS_951				2008	9	Male	Not relevant	ng rào	Tân Long	Hướng Hóa	Quảng Trị	Same	Field farmer	Forest field				No											N/A	2017	17-Sep-17	17-Sep-17		17-Sep-17			P.falciparum							Indigenous malaria case	Indigenous		1
OldSYS_952				2008	9	Female	No	ng rào	Tân Long	Hướng Hóa	Quảng Trị	Same	Children	Children				No											N/A	2017	17-Sep-17	17-Sep-17		17-Sep-17			P.falciparum							Indigenous malaria case	Indigenous		1
OldSYS_953				1987	30	Male	Not relevant	plei kdam	Ia Kdăm	Ia Pa	Gia Lai	Same	Farmer	Farm				Yes	Yes	Yes		no	yes	no	no	no			N/A	2017	17-Sep-17	17-Sep-17		17-Sep-17			P.falciparum			No	No			Indigenous malaria case	Indigenous		1
OldSYS_954				1989	28	Male	Not relevant	ơi đăk village	Ia Mlăh	Krông Pa	Gia Lai	Same	Farmer	Farm	4			Yes	Yes	No		no	yes	no	no	no			N/A	2017	17-Sep-17	17-Sep-17		18-Sep-17			P.falciparum			No	No			Indigenous malaria case	Indigenous		1
OldSYS_955				2013	4	Female	No	Nguồn Rào	Hướng Sơn	Hướng Hóa	Quảng Trị	Same	Student	Students	28			N/A	N/A	N/A	n/a	n/a	n/a	n/a	n/a	n/a	n/a	n/a	N/A	2017	17-Sep-17	17-Sep-17		20-Sep-17			P.falciparum							Case classsification NOT performed	n/a	n/a	1		.
OldSYS_956				2008	9	Male	Not relevant	la tó	Húc Nghì	Đakrông	Quảng Trị	Same	Worker	Worker				No											N/A	2017	18-Sep-17	18-Sep-17		18-Sep-17			P.vivax							Indigenous malaria case	Indigenous		1
OldSYS_957				2008	9	Male	Not relevant	la tó	Hướng Linh	Hướng Hóa	Quảng Trị	Same	Worker	Worker				No											N/A	2017	18-Sep-17	18-Sep-17		18-Sep-17			P.vivax							Indigenous malaria case	Indigenous		1
OldSYS_958				1984	33	Male	Not relevant	alley 136, dt 7341 street, hamlet 3	Tiến Hưng	Thành phố Đồng Xoài	Bình Phước	Same	Worker	Worker	28			N/A	N/A	N/A	n/a	n/a	n/a	n/a	n/a	n/a	n/a	n/a	N/A	2017	18-Sep-17	18-Sep-17		24-Sep-17			P.vivax							Case classsification NOT performed	n/a	n/a	1		.
OldSYS_959				2008	9	Male	Not relevant	bình dương	Bình Thành	Hương Trà	Thừa Thiên Huế	Same	Forest goer	Forest goers	5			Yes	Yes	No		no	no	yes	no	no			N/A	2017	18-Sep-17	18-Sep-17		18-Sep-17			P.falciparum			No	No			Indigenous malaria case	Indigenous		1
OldSYS_960				2008	9	Male	Not relevant	troan ô	xy	Hướng Hóa	Quảng Trị	Same	Field farmer	Forest field				No											N/A	2017	18-Sep-17	18-Sep-17		18-Sep-17			P.falciparum							Overseas imported	Laos		1
OldSYS_961				1969	48	Male	Not relevant	Suối đôi	Đồng Tiến	Đồng Phú	Bình Phước	Same	Farmer	Farm	28			N/A	N/A	N/A	n/a	n/a	n/a	n/a	n/a	n/a	n/a	n/a	N/A	2017	18-Sep-17	18-Sep-17		26-Sep-17			P.vivax							Case classsification NOT performed	n/a	n/a	1		.
OldSYS_962				1965	52	Female	No	khắc khoan	Phú Nghĩa	Bù Gia Mập	Bình Phước	Same	Farmer	Farm	28			N/A	N/A	N/A	n/a	n/a	n/a	n/a	n/a	n/a	n/a	n/a	N/A	2017	18-Sep-17	18-Sep-17		22-Sep-17			P.falciparum							Case classsification NOT performed	n/a	n/a	1		.
OldSYS_963				1976	41	Male	Not relevant	9	Thống Nhất	Bù Đăng	Bình Phước	Same	Farmer	Farm	29			N/A	N/A	N/A	n/a	n/a	n/a	n/a	n/a	n/a	n/a	n/a	N/A	2017	18-Sep-17	18-Sep-17		26-Sep-17			P.falciparum							Case classsification NOT performed	n/a	n/a	1		.
vợ; ma thị mai				1	Old system	1
OldSYS_964				1998	19	Male	Not relevant	ea sar village	Ea Sar	Ea Kar	Đắk Lắk	Same	Farmer	Farm	24			N/A	N/A	N/A	n/a	n/a	n/a	n/a	n/a	n/a	n/a	n/a	N/A	2017	18-Sep-17	19-Sep-17		26-Sep-17			P.vivax							Case classsification NOT performed	n/a	n/a	1		.
OldSYS_965				2003	14	Male	Not relevant	xa tuông	Ba Tầng	Hướng Hóa	Quảng Trị	Same	Student	Students	29			N/A	N/A	N/A	n/a	n/a	n/a	n/a	n/a	n/a	n/a	n/a	N/A	2017	18-Sep-17	18-Sep-17		25-Sep-17			P.falciparum							Case classsification NOT performed	n/a	n/a	1		.
OldSYS_966				1978	39	Female	No	9	Thống Nhất	Bù Đăng	Bình Phước	Same	Educated person	Others	28			N/A	N/A	N/A	n/a	n/a	n/a	n/a	n/a	n/a	n/a	n/a	N/A	2017	18-Sep-17	18-Sep-17		26-Sep-17			P.falciparum							Case classsification NOT performed	n/a	n/a	1		.
OldSYS_967				1980	37	Male	Not relevant	hà ri	Vĩnh Hiệp	Vĩnh Thạnh	Bình Định	Same	Bird trapper	Others	2			Yes	Yes	Yes	headaches, tired	no	no	yes	no	no	go to the forest in vĩnh thạnh		Yes	2017	19-Sep-17	19-Sep-17		26-Sep-17			P.falciparum			No	No			Indigenous malaria case	Indigenous		1		16/08/2017
OldSYS_968				2008	9	Female	No	ma lâm	Phước Tân	Bác Ái	Ninh Thuận	Same	Student	Students	3			Yes	No	No		no	no	no	no	no			Yes	2017	19-Sep-17	19-Sep-17		20-Nov-17			P.vivax			No	No			Indigenous malaria case	Indigenous		1
OldSYS_969				2008	9	Male	Not relevant	trung phước	A Dơi	Hướng Hóa	Quảng Trị	Same	Field farmer	Forest field				No											N/A	2017	19-Sep-17	19-Sep-17		19-Sep-17			P.vivax							Indigenous malaria case	Indigenous		1
OldSYS_970				1985	32	Male	Not relevant	6	An Trung	Kông Chro	Gia Lai	Same	Farmer	Farm	3			Yes	Yes	Yes	tired, poor eating	no	yes	no	no	no			Yes	2017	19-Sep-17	19-Sep-17		20-Sep-17			P.vivax			No	No			Indigenous malaria case	Indigenous		1
OldSYS_971				1988	29	Male	Not relevant	JUKLA	Đắk Liêng	Lắk	Đắk Lắk	Same	Farmer	Farm	28			N/A	N/A	N/A	n/a	n/a	n/a	n/a	n/a	n/a	n/a	n/a	N/A	2017	19-Sep-17	19-Sep-17		20-Sep-17			P.falciparum							Case classsification NOT performed	n/a	n/a	1		.
OldSYS_972				1967	50	Male	Not relevant	16	Nam Dong	Cư Jút	Đắk Nông	Same	Farmer	Farm	0			N/A	N/A	N/A	n/a	n/a	n/a	n/a	n/a	n/a	n/a	n/a	N/A	2017	19-Sep-17	20-Sep-17		21-Sep-17			P.falciparum							Case classsification NOT performed	n/a	n/a	1		.
OldSYS_973				1992	25	Male	Not relevant	group 9	Hai Riêng town	Sông Hinh	Phú yên	Same	Farmer	Farm	10			Yes	Yes	Yes	headaches	yes	no	no	no	no			N/A	2017	20-Sep-17	20-Sep-17		22-Sep-17			P.vivax			No	No			Indigenous malaria case	Indigenous		1
OldSYS_974				2008	9	Male	Not relevant	cu ty	Hướng Lộc	Hướng Hóa	Quảng Trị	Same	Field farmer	Forest field				No											N/A	2017	20-Sep-17	20-Sep-17		20-Sep-17			P.falciparum							Indigenous malaria case	Indigenous		1
OldSYS_975				2008	9	Male	Not relevant	xy ca reo	xy	Hướng Hóa	Quảng Trị	Same	Field farmer	Forest field				No											N/A	2017	20-Sep-17	20-Sep-17		20-Sep-17			P.falciparum							Overseas imported	Laos		1
OldSYS_976				1987	30	Male	Not relevant	bờ gút	Krong	Kbang	Gia Lai	Same	Farmer	Farm	7			Yes	Yes	Yes		no	yes	no	no	no			N/A	2017	20-Sep-17	20-Sep-17		20-Sep-17			P.falciparum			No	No			Indigenous malaria case	Indigenous		1
OldSYS_977				1989	28	Female	No	bờ gút	Krong	Kbang	Gia Lai	Same	Farmer	Farm	7			Yes	Yes	Yes		no	no	no	no	no			N/A	2017	20-Sep-17	20-Sep-17		20-Sep-17			P.falciparum			No	No			Indigenous malaria case	Indigenous		1
OldSYS_978				1962	55	Male	Not relevant	9	Sông Bờ ward	Ayun Pa town	Gia Lai	Same	Farmer	Farm	2			Yes	Yes	Yes		no	no	yes	no	no			N/A	2017	20-Sep-17	20-Sep-17		21-Sep-17			P.falciparum			No	No			Indigenous malaria case	Indigenous		1
OldSYS_979				1970	47	Female	No	ko đung a village	Ea Nuôl	Buôn Đôn	Đắk Lắk	Same	Farmer	Farm	25			N/A	N/A	N/A	n/a	n/a	n/a	n/a	n/a	n/a	n/a	n/a	N/A	2017	20-Sep-17	20-Sep-17		28-Sep-17			P.vivax							Case classsification NOT performed	n/a	n/a	1		.
OldSYS_980				1996	21	Male	Not relevant	ea knốp village	Cư Ni	Ea Kar	Đắk Lắk	Same	Farmer	Farm	28			N/A	N/A	N/A	n/a	n/a	n/a	n/a	n/a	n/a	n/a	n/a	N/A	2017	20-Sep-17	21-Sep-17		03-Oct-17			P.vivax							Case classsification NOT performed	n/a	n/a	1		.
OldSYS_981				1980	37	Male	Not relevant	hiệp vinh	Canh Vinh	Vân Canh	Bình Định	Same	Worker	Worker	0			N/A	N/A	N/A	n/a	n/a	n/a	n/a	n/a	n/a	n/a	n/a	N/A	2017	21-Sep-17	21-Sep-17		03-Oct-17			P.vivax							Case classsification NOT performed	n/a	n/a	1		.
OldSYS_982				1992	25	Male	Not relevant	mơ năng 1	Kim tân	Ia Pa	Gia Lai	Same	Farmer	Farm				Yes	Yes	Yes		no	yes	no	no	no			N/A	2017	21-Sep-17	21-Sep-17		21-Sep-17			P.falciparum			No	No			Indigenous malaria case	Indigenous		1
OldSYS_983				1995	22	Male	Not relevant	mdhar 1a village	Ea Nuôl	Buôn Đôn	Đắk Lắk	Same	Farmer	Farm	28			N/A	N/A	N/A	n/a	n/a	n/a	n/a	n/a	n/a	n/a	n/a	N/A	2017	21-Sep-17	21-Sep-17		28-Sep-17			P.falciparum							Case classsification NOT performed	n/a	n/a	1		.
OldSYS_984				2001	16	Male	Not relevant	tơng sinh	Ea Đar	Ea Kar	Đắk Lắk	Same	Farmer	Farm	24			N/A	N/A	N/A	n/a	n/a	n/a	n/a	n/a	n/a	n/a	n/a	N/A	2017	21-Sep-17	21-Sep-17		27-Sep-17			Mixed							Case classsification NOT performed	n/a	n/a	1		.
OldSYS_985				1985	32	Male	Not relevant	suk village	Ea Đar	Ea Kar	Đắk Lắk	Same	Farmer	Farm	28			N/A	N/A	N/A	n/a	n/a	n/a	n/a	n/a	n/a	n/a	n/a	N/A	2017	21-Sep-17	21-Sep-17		26-Sep-17			P.vivax							Case classsification NOT performed	n/a	n/a	1		.
OldSYS_986				1981	36	Male	Not relevant	hà ri	Vĩnh Hiệp	Vĩnh Thạnh	Bình Định	Same	Bird trapper	Others	1			Yes	Yes	Yes	headaches, tired	no	no	yes	no	no	go to the forest in vĩnh thạnh		Yes	2017	22-Sep-17	22-Sep-17		26-Sep-17			P.falciparum			No	No			Indigenous malaria case	Indigenous		1		17/08/2017
OldSYS_987				1975	42	Male	Not relevant	phúc khê	Phúc Trạch	Bố Trạch	Quảng Bình	Not same	Forest goer	Forest goers	3			Yes	Yes	Yes	headaches, tired, poor eating	no	no	yes	no	no			N/A	2017	22-Sep-17	22-Sep-17		22-Sep-17			P.falciparum			No	No			Provincial imported	Province		1
OldSYS_988				1979	38	Male	Not relevant	thạnh hội	Sơn Hà	Sơn Hòa	Phú Yên	Not same	Farmer	Farm	3			Yes	Yes	No		no	no	yes	no	no			N/A	2017	22-Sep-17	22-Sep-17		28-Sep-17			P.vivax			No	No			Commune imported	Commune		1
OldSYS_989				1979	38	Male	Not relevant	phú xuân b	Xuân Phước	Đồng Xuân	Phú Yên	Same	Farmer	Farm	5			Yes	Yes	Yes	tired, poor eating	no	no	yes	no	yes	Đất Bằng, Phú Túc		N/A	2017	22-Sep-17	22-Sep-17		24-Sep-17			P.falciparum			No	No			Provincial imported	Province		1
OldSYS_990				1987	30	Male	Not relevant	quý đức	ia Trok	Ia Pa	Gia Lai	Same	Farmer	Farm				Yes	Yes	Yes		no	no	yes	no	no			N/A	2017	23-Sep-17	23-Sep-17		23-Sep-17			P.vivax			No	No			Indigenous malaria case	Indigenous		1
OldSYS_991				1982	35	Male	Not relevant	hbel	Ia Kdăm	Ia Pa	Gia Lai	Same	Farmer	Farm				Yes	Yes	Yes		no	no	yes	no	no			N/A	2017	23-Sep-17	23-Sep-17		23-Sep-17			P.falciparum			No	No			Indigenous malaria case	Indigenous		1
OldSYS_992				1968	49	Male	Not relevant	h'briu	Chư Mố	Ia Pa	Gia Lai	Same	Farmer	Farm				Yes	Yes	Yes		no	no	yes	no	no			N/A	2017	23-Sep-17	23-Sep-17		23-Sep-17			P.falciparum			No	No			Indigenous malaria case	Indigenous		1
OldSYS_993				1978	39	Female	No	Suối Đá	Tân Xuân ward	Thành phố Đồng Xoài	Bình Phước	Same	Farmer	Farm	28			N/A	N/A	N/A	n/a	n/a	n/a	n/a	n/a	n/a	n/a	n/a	N/A	2017	23-Sep-17	24-Sep-17		03-Oct-17			P.falciparum							Case classsification NOT performed	n/a	n/a	1		.
OldSYS_994				1999	18	Male	Not relevant	Ea Mar village	Krông Na	Buôn Đôn	Đắk Lắk	Same	Farmer	Farm	30			N/A	N/A	N/A	n/a	n/a	n/a	n/a	n/a	n/a	n/a	n/a	N/A	2017	23-Sep-17	23-Sep-17		01-Oct-17			P.falciparum							Case classsification NOT performed	n/a	n/a	1		.
OldSYS_995				1993	24	Male	Not relevant	plei kdam	Ia Kdăm	Ia Pa	Gia Lai	Same	Farmer	Farm				Yes	Yes	No		no	no	yes	no	no			N/A	2017	24-Sep-17	24-Sep-17		24-Sep-17			P.vivax			No	No			Indigenous malaria case	Indigenous		1
OldSYS_996				2001	16	Male	Not relevant	phùm village	Ia Rsươm	Krông pa	Gia Lai	Same	Farmer	Farm	3			Yes	Yes	Yes	headaches	no	no	yes	no	no			Yes	2017	24-Sep-17	24-Sep-17		29-Sep-17			P.falciparum			No	No			Indigenous malaria case	Indigenous		1
OldSYS_997				1982	35	Male	Not relevant	Triệu Trạch	Triệu Trạch	Triệu Phong	Quảng Trị	Same	Worker	Worker	30			N/A	N/A	N/A	n/a	n/a	n/a	n/a	n/a	n/a	n/a	n/a	N/A	2017	25-Sep-17	25-Sep-17		30-Sep-17			P.vivax							Case classsification NOT performed	n/a	n/a	1		.
OldSYS_998				2003	14	Female	No		Ia Kdăm	Ia Pa	Gia Lai	Same	Children	Children				Yes	Yes	Yes		no	yes	no	no	no			N/A	2017	25-Sep-17	25-Sep-17		25-Sep-17			P.vivax			No	No			Indigenous malaria case	Indigenous		1
OldSYS_999				1990	27	Male	Not relevant	9	Tâm Thắng	Cư Jút	Đắk Nông	Same	Farmer	Farm	28			N/A	N/A	N/A	n/a	n/a	n/a	n/a	n/a	n/a	n/a	n/a	N/A	2017	25-Sep-17	25-Sep-17		27-Sep-17			P.vivax							Case classsification NOT performed	n/a	n/a	1		.
OldSYS_1000				2007	10	Male	Not relevant	Ly Tôn	Tà Long	Đa Krông	Quảng Trị	Same	Student	Students	28			N/A	N/A	N/A	n/a	n/a	n/a	n/a	n/a	n/a	n/a	n/a	N/A	2017	25-Sep-17	25-Sep-17		25-Sep-17			P.falciparum							Case classsification NOT performed	n/a	n/a	1		.
OldSYS_1001				1966	51	Male	Not relevant	2	Bình Nghi	Tây Sơn	Bình Định	Not same	Mason	Others	3			Yes	Yes	No	headaches, tired	no	yes	no	no	no	Gia lai		Yes	2017	25-Sep-17	25-Sep-17		27-Sep-17			P.falciparum			No	No			Provincial imported	Province		1
OldSYS_1002				1978	39	Male	Not relevant	lâm lang	Châu Hóa	Tuyên Hóa	Quảng Bình	Same	Farmer	Farm	29			Yes	Yes	No		no	no	no	no	no			Yes	2017	26-Sep-17	26-Sep-17		26-Sep-17			P.vivax			No	No			Indigenous malaria case	Indigenous		1
OldSYS_1003				1980	37	Male	Not relevant	hbel	Ia Kdăm	Ia Pa	Gia Lai	Same	Farmer	Farm				Yes	Yes	Yes		no	no	yes	no	no			N/A	2017	26-Sep-17	26-Sep-17		26-Sep-17			P.falciparum			No	No			Indigenous malaria case	Indigenous		1
OldSYS_1004				1976	41	Male	Not relevant	quý đức	ia Trok	Ia Pa	Gia Lai	Same	Farmer	Farm				Yes	Yes	Yes		no	no	yes	no	no			N/A	2017	26-Sep-17	26-Sep-17		26-Sep-17			P.falciparum			No	No			Indigenous malaria case	Indigenous		1
OldSYS_1005				1985	32	Male	Not relevant	tơng sinh	Ea Đar	Ea Kar	Đắk Lắk	Same	Farmer	Farm	27			N/A	N/A	N/A	n/a	n/a	n/a	n/a	n/a	n/a	n/a	n/a	N/A	2017	26-Sep-17	27-Sep-17		06-Oct-17			P.vivax							Case classsification NOT performed	n/a	n/a	1		.
OldSYS_1006				1980	37	Male	Not relevant	group 3 blk 2	Phú phong town	Tây Sơn	Bình Định	Same	Farmer	Farm	26			N/A	N/A	N/A	n/a	n/a	n/a	n/a	n/a	n/a	n/a	n/a	N/A	2017	26-Sep-17	26-Sep-17		08-Nov-17			P.falciparum							Case classsification NOT performed	n/a	n/a	1		.
OldSYS_1007				2000	17	Male	Not relevant	Xa rô	Ba Tầng	Hướng Hóa	Quảng Trị	Same	Student	Students	25			N/A	N/A	N/A	n/a	n/a	n/a	n/a	n/a	n/a	n/a	n/a	N/A	2017	26-Sep-17	27-Sep-17		03-Oct-17			P.vivax							Case classsification NOT performed	n/a	n/a	1		.
OldSYS_1008				1980	37	Male	Not relevant	group 3 blk 3	Phú phong town	Tây Sơn	Bình Định	Not same	Worker	Worker	3			Yes	Yes	Yes	pale skin, pale eye mucosa	no	no	yes	yes	no	Border VN-Cambodia		Yes	2017	27-Sep-17	27-Sep-17		03-Oct-17			P.falciparum			No	No			Overseas imported	Cambodia		1
OldSYS_1009				1983	34	Male	Not relevant	quý đức	Ia Trok	Ia Pa	Gia Lai	Same	Farmer	Farm				Yes	Yes	Yes		no	no	yes	no	no			N/A	2017	27-Sep-17	27-Sep-17		27-Sep-17			P.vivax			No	No			Indigenous malaria case	Indigenous		1
OldSYS_1010				1996	21	Male	Not relevant	bôn tơ khế	Ia Tul	Ia Pa	Gia Lai	Same	Farmer	Farm				Yes	Yes	Yes		no	no	yes	no	no			N/A	2017	27-Sep-17	27-Sep-17		27-Sep-17			P.vivax			No	No			Indigenous malaria case	Indigenous		1
OldSYS_1011				1995	22	Male	Not relevant	làng tung	Ia Nan	Đức Cơ	Gia Lai	Same	Farmer	Farm	2			Yes	Yes	Yes	headaches, dizzy	no	no	yes	no	no	Cambodia		Yes	2017	27-Sep-17	27-Sep-17		28-Sep-17			P.falciparum			No	No			Indigenous malaria case	Indigenous		1
OldSYS_1012				1998	19	Male	Not relevant	Chênh Vênh	Hướng Phùng	Hướng Hóa	Quảng Trị	Same	Farmer	Farm	26			N/A	N/A	N/A	n/a	n/a	n/a	n/a	n/a	n/a	n/a	n/a	N/A	2017	27-Sep-17	27-Sep-17		27-Sep-17			P.falciparum							Case classsification NOT performed	n/a	n/a	1		.
OldSYS_1013				1987	30	Male	Not relevant	CPC	Thanh Bình town	Bù Đốp	Bình Phước	Same	Farmer	Farm	0			N/A	N/A	N/A	n/a	n/a	n/a	n/a	n/a	n/a	n/a	n/a	N/A	2017	27-Sep-17	27-Sep-17		27-Sep-17			P.falciparum							Case classsification NOT performed	n/a	n/a	1		.
OldSYS_1014				1987	30	Female	No	ea puk	Ea Sô	Ea Kar	Đắk Lắk	Same	Farmer	Farm	23			N/A	N/A	N/A	n/a	n/a	n/a	n/a	n/a	n/a	n/a	n/a	N/A	2017	27-Sep-17	27-Sep-17		28-Sep-17			P.falciparum							Case classsification NOT performed	n/a	n/a	1		.
OldSYS_1015				1986	31	Male	Not relevant	kon pia	Đăk Hà	Tu Mơ Rông	Kon Tum	Same						No											N/A	2017	28-Sep-17	28-Sep-17		28-Sep-17			P.vivax							Indigenous malaria case	Indigenous		1
OldSYS_1016				2013	4	Female	No	tờ kắt	Đăk Kơ Ning	Kông Chro	Gia Lai	Same	Children	Children	3			Yes	No	No	tired, poor eating	no	yes	no	no	no			Yes	2017	28-Sep-17	28-Sep-17		28-Sep-17			P.falciparum			No	No			Indigenous malaria case	Indigenous		1
OldSYS_1017				1998	19	Male	Not relevant	plei toan	Ia Kdăm	Ia Pa	Gia Lai	Same	Farmer	Farm				Yes	Yes	Yes		no	no	yes	no	no			N/A	2017	28-Sep-17	28-Sep-17		28-Sep-17			P.vivax			No	No			Indigenous malaria case	Indigenous		1
OldSYS_1018				1990	27	Male	Not relevant	prong village	Ia Mlăh	Krông pa	Gia Lai	Same	Farmer	Farm				Yes	Yes	Yes	headaches	no	no	yes	no	no			Yes	2017	28-Sep-17	28-Sep-17		01-Oct-17			P.vivax			No	No			Indigenous malaria case	Indigenous		1
OldSYS_1019				1970	47	Male	Not relevant	8	Ea H'leo	Ea H' Leo	Đắk Lắk	Same	Farmer	Farm	24			N/A	N/A	N/A	n/a	n/a	n/a	n/a	n/a	n/a	n/a	n/a	N/A	2017	28-Sep-17	28-Sep-17		03-Oct-17			P.vivax							Case classsification NOT performed	n/a	n/a	1		.
OldSYS_1020				1970	47	Male	Not relevant	2	Cư Knia	Cư Jút	Đắk Nông	Same	Farmer	Farm	23			N/A	N/A	N/A	n/a	n/a	n/a	n/a	n/a	n/a	n/a	n/a	N/A	2017	28-Sep-17	28-Sep-17		02-Oct-17			P.falciparum							Case classsification NOT performed	n/a	n/a	1		.
OldSYS_1021				1984	33	Male	Not relevant	an trung	Bình An	Bắc Bình	Bình Thuận	Same	Employee	Others	3			Yes	No	No		no	no	yes	no	no			Yes	2017	29-Sep-17	29-Sep-17		01-Oct-17			P.vivax			No	No			Indigenous malaria case	Indigenous		1		42833
OldSYS_1022				1994	23	Male	Not relevant	thanh hóa	Hố Nai	Trảng Bom	Đồng Nai	Same	Forest ranger	Others	7			Yes	Yes	Yes	muscle pain	no	no	no	no	no			Yes	2017	29-Sep-17	29-Sep-17		06-Oct-17			P.falciparum			No	No			Indigenous malaria case	Indigenous		1
OldSYS_1023				1988	29	Male	Not relevant	bưng village	Ea Lâm	Sông Hinh	Phú Yên	Not same	Farmer	Farm	4			Yes	Yes	Yes	headaches	no	no	yes	no	yes	Gia Lai		Yes	2017	29-Sep-17	29-Sep-17		03-Oct-17			P.vivax			No	No			Provincial imported	Province		1
OldSYS_1024				1966	51	Male	Not relevant	yên xuân	Lê Hóa	Tuyên Hóa	Quảng Bình	Same	Farmer	Farm	28			Yes	No	No		no	no	yes	no	no			Yes	2017	29-Sep-17	29-Sep-17		29-Sep-17			P.vivax			No	No			Indigenous malaria case	Indigenous		1
OldSYS_1025				2002	15	Male	Not relevant	làng ore 2	Ia Grăng	Ia Grai	Gia Lai	Not same	Freelancer	Others	3			Yes	Yes	Yes		no	no	yes	no	yes	huyện Ia Hdrai, Kon Tum		Yes	2017	29-Sep-17	29-Sep-17		09-Nov-17			P.vivax			No	No			Provincial imported	Province		1
OldSYS_1026				1975	42	Female	No	đăk long	Sơn Liên	Sơn Tây town	Quảng Ngãi	Same	Farmer	Farm	5			Yes			tired, poor eating		yes						Yes	2017	29-Sep-17	29-Sep-17		30-Sep-17			Mixed		Yes	No	No			Indigenous malaria case	Indigenous		0	no
OldSYS_1027				1988	29	Male	Not relevant	toát village	Ia Rsươm	Krông pa	Gia Lai	Same	Farmer	Farm				Yes	Yes	No	headaches	no	no	no	no	no			Yes	2017	29-Sep-17	29-Sep-17		01-Oct-17			P.vivax			No	No			Indigenous malaria case	Indigenous		1
OldSYS_1028				1972	45	Male	Not relevant	tươl klah	Glar	Đắk Đoa	Gia Lai	Not same	Kon Chiêng – Măng Yang	Others	13			Yes	Yes	Yes	headaches	no	no	yes	no	yes	Xã Kon Chiêng - mang Yang		Yes	2017	30-Sep-17	30-Sep-17		30-Sep-17			P.vivax			No	No			Commune imported	Commune		1
OldSYS_1029				1973	44	Male	Not relevant	1	La Dạ	Hàm Thuận Bắc	Bình Thuận	Same	Field farmer	Forest field	9			Yes	Yes	Yes		no	yes	no	no	no			Yes	2017	30-Sep-17	30-Sep-17		02-Oct-17			P.falciparum			No	No			Indigenous malaria case	Indigenous		1
OldSYS_1030				2010	7	Female	No	groi	Sơ Ró	Kông Chro	Gia Lai	Same	Children	Children	2			Yes	No	No	headaches, mild pain in the liver	yes	no	no	no	no			N/A	2017	30-Sep-17	30-Sep-17		30-Sep-17			Mixed			No	No			Indigenous malaria case	Indigenous		1		42863
OldSYS_1031				1992	25	Male	Not relevant	amarin	Ia Mrơn	Ia Pa	Gia Lai	Same	Farmer	Farm				Yes	Yes	Yes		no	no	yes	no	no			N/A	2017	30-Sep-17	30-Sep-17		30-Sep-17			P.falciparum			No	No			Indigenous malaria case	Indigenous		1
OldSYS_1032				1991	26	Male	Not relevant	ia nhú	Ia Nan	Đức Cơ	Gia Lai	Same	Farmer	Farm	1			Yes	Yes	Yes	headaches, dizzy	no	no	yes	no	no	Cambodia		Yes	2017	30-Sep-17	30-Sep-17		02-Oct-17			P.falciparum			No	No			Indigenous malaria case	Indigenous		1
OldSYS_1033				1993	24	Male	Not relevant	ia nhú	Ia Nan	Đức Cơ	Gia Lai	Same	Farmer	Farm	1			Yes	Yes	Yes	headaches, dizzy	no	no	yes	no	no	Cambodia		Yes	2017	30-Sep-17	30-Sep-17		02-Oct-17			P.falciparum			No	No			Indigenous malaria case	Indigenous		1		2016
OldSYS_1034				1994	23	Male	Not relevant	Bàu Nghé	Phước Tín	Phước Long town	Bình Phước	Same	Farmer	Farm	27			N/A	N/A	N/A	n/a	n/a	n/a	n/a	n/a	n/a	n/a	n/a	N/A	2017	30-Sep-17	30-Sep-17		05-Oct-17			P.vivax							Case classsification NOT performed	n/a	n/a	1		.
OldSYS_1035				2005	12	Female	No	xa bai	Hướng Linh	Hướng Hóa	Quảng Trị	Same	Student	Students	26			N/A	N/A	N/A	n/a	n/a	n/a	n/a	n/a	n/a	n/a	n/a	N/A	2017	30-Sep-17	30-Sep-17		08-Oct-17			P.vivax							Case classsification NOT performed	n/a	n/a	1		.
OldSYS_1036				1974	43	Male	Not relevant	2	Ia Tô	Ia Grai	Gia Lai	Not same	Forest goer	Forest goers	1			Yes	Yes	Yes		no	no	yes	no	yes	rừng huyện Ia Hdrai, tỉnh Kon Tum		Yes	2017	01-Oct-17	01-Oct-17		09-Nov-17			P.vivax			No	No			Provincial imported	Province		1
OldSYS_1037				1995	22	Male	Not relevant	M'riu village	Cư Huê	Ea Kar	Đắk Lắk	Same	Farmer	Farm	26			N/A	N/A	N/A	n/a	n/a	n/a	n/a	n/a	n/a	n/a	n/a	N/A	2017	01-Oct-17	02-Oct-17		12-Oct-17			P.vivax							Case classsification NOT performed	n/a	n/a	1		.
OldSYS_1038				1980	37	Female	No	đồng tâm	Ia Din	Đức Cơ	Gia Lai	Same	Rubber tapping	Others	5			Yes	Yes	No	headaches, dizzy	no	yes	no	no	no	Cambodia		Yes	2017	02-Oct-17	02-Oct-17		02-Oct-17			P.vivax			No	No			Indigenous malaria case	Indigenous		1
OldSYS_1039				1984	33	Male	Not relevant	tu 1	Ia Ga	Chư Prông	Gia Lai	Same	Farmer	Farm	7			Yes	No	No	headaches, tired	no	no	yes	no	no			Yes	2017	02-Oct-17	02-Oct-17		02-Oct-17			P.falciparum			No	No			Indigenous malaria case	Indigenous		1
OldSYS_1040				1999	18	Male	Not relevant	dô village	Ea Ly	Sông Hinh	Phú Yên	Same	Farmer	Farm	5			Yes	Yes	Yes	headaches	no	yes	no	no	no			N/A	2017	02-Oct-17	02-Oct-17		02-Oct-17			P.vivax			No	No			Indigenous malaria case	Indigenous		1
OldSYS_1041				1984	33	Male	Not relevant	tân an	Suối Bạc	Sơn Hòa	Phú Yên	Same	Farmer	Farm	3			Yes	Yes	No		no	no	yes	no	yes	Gia Lai		Yes	2017	02-Oct-17	02-Oct-17		03-Oct-17			P.falciparum			No	No			Provincial imported	Province		1
OldSYS_1042				1990	27	Male	Not relevant	dô village	Ea Ly	Sông Hinh	Phú Yên	Same	Farmer	Farm	6			Yes	Yes	Yes	headaches	no	yes	no	no	no			N/A	2017	02-Oct-17	02-Oct-17		02-Oct-17			P.vivax			No	No			Indigenous malaria case	Indigenous		1
OldSYS_1043				2015	2	Female	No	bờ ngăn	Krong	Kbang	Gia Lai	Same	Children	Children	7			Yes	Yes	Yes		no	yes	no	no	no			N/A	2017	02-Oct-17	02-Oct-17		02-Oct-17			P.falciparum			No	No			Indigenous malaria case	Indigenous		1
OldSYS_1044				1995	22	Male	Not relevant	ia kle	Ia Nan	Đức Cơ	Gia Lai	Same	Farmer	Farm	1			Yes	Yes	Yes	headaches, dizzy.	no	no	no	no	no	Cambodia		Yes	2017	02-Oct-17	02-Oct-17		02-Oct-17			P.vivax			No	No			Indigenous malaria case	Indigenous		1
OldSYS_1045				1973	44	Male	Not relevant	group 5	Vĩnh An town	Vĩnh Cửu	Đồng Nai	Same	Forest ranger	Others	5			Yes	Yes	Yes	sore throat	no	no	no	no	no			Yes	2017	03-Oct-17	03-Oct-17		03-Oct-17			P.falciparum			No	No			Indigenous malaria case	Indigenous		1		2007
OldSYS_1046				1989	28	Male	Not relevant	8	Ia Piơr	Chư Prông	Gia Lai	Same	Farmer	Farm	1			Yes	No	No		no	no	yes	no	no			Yes	2017	03-Oct-17	03-Oct-17		04-Oct-17			P.vivax			No	No			Indigenous malaria case	Indigenous		1
OldSYS_1047				1987	30	Male	Not relevant	tập đoàn 4+5	Chư Gu	Krông Pa	Gia Lai	Same	Farmer	Farm	3			Yes	Yes	No		no	yes	no	no	no			N/A	2017	03-Oct-17	03-Oct-17		04-Oct-17			P.falciparum			No	No			Indigenous malaria case	Indigenous		1
OldSYS_1048				1995	22	Male	Not relevant	blo	Ia Blang	Chư Sê	Gia Lai	Not same	Farmer	Farm	7			Yes	Yes	Yes		no	yes	no	no	yes	Làm rẫy tại xã Ia Le - Chư Pư		Yes	2017	03-Oct-17	04-Oct-17		06-Oct-17			P.falciparum			No	No			Provincial imported	Province		1
OldSYS_1049				1999	18	Male	Not relevant	làng tung	Ia Nan	Đức Cơ	Gia Lai	Same	Farmer	Farm	1			Yes	Yes	Yes	headaches, dizzy	no	no	yes	no	no	Cambodia		Yes	2017	03-Oct-17	03-Oct-17		03-Oct-17			P.falciparum			No	No			Indigenous malaria case	Indigenous		1
OldSYS_1050				1993	24	Male	Not relevant	THANH SƠN	Nam Xuân	Krông Nô	Đắk Nông	Same	Farmer	Farm	26			N/A	N/A	N/A	n/a	n/a	n/a	n/a	n/a	n/a	n/a	n/a	N/A	2017	03-Oct-17	03-Oct-17		05-Oct-17			P.falciparum							Case classsification NOT performed	n/a	n/a	1		.
OldSYS_1051				1980	37	Male	Not relevant	2	Ia Tô	Ia Grai	Gia Lai	Not same	go to forest frequently	Others	1			Yes	Yes	Yes		no	no	yes	no	yes	Ia Hdrai, tỉnh Kon Tum		Yes	2017	03-Oct-17	03-Oct-17		09-Nov-17			P.falciparum			No	No			Provincial imported	Province		1		42775
OldSYS_1052				1969	48	Male	Not relevant	8	Ia Đal	Ia H'Drai	Kon Tum	Same						No											N/A	2017	04-Oct-17	04-Oct-17		04-Oct-17			P.falciparum							Indigenous malaria case	Indigenous		1
OldSYS_1053				1933	84	Male	Not relevant	xê pu	Hướng Lập	Hướng Hóa	Quảng Trị	Same	Retirer and > 60 years old	Others	26			N/A	N/A	N/A	n/a	n/a	n/a	n/a	n/a	n/a	n/a	n/a	N/A	2017	04-Oct-17	04-Oct-17		04-Oct-17			P.vivax							Case classsification NOT performed	n/a	n/a	1		.
OldSYS_1054				1979	38	Male	Not relevant	phú hữu	Suối Bạc	Sơn Hòa	Phú Yên	Same	Farmer	Farm	4			Yes	Yes	Yes		no	no	yes	no	yes	Gia Lai		Yes	2017	04-Oct-17	04-Oct-17		05-Oct-17			P.falciparum			No	No			Provincial imported	Province		1
OldSYS_1055				1994	23	Male	Not relevant	hamlet 6	Thanh Sơn	Định Quán	Đồng Nai	Not same	Field farmer	Forest field				Yes	Yes	Yes	headaches, epistaxis	no	yes	no	no	no			Yes	2017	04-Oct-17	04-Oct-17		09-Oct-17			P.falciparum			No	No			Provincial imported	Province		1		2010
OldSYS_1056				2016	1	Male	Not relevant	bôn hrai a	Ia Hiao	Phú Thiện	Gia Lai	Same	Children	Children	5			Yes	Yes	No		no	yes	no	no	no			N/A	2017	04-Oct-17	04-Oct-17		08-Oct-17			P.falciparum			No	No			Indigenous malaria case	Indigenous		1
OldSYS_1057				1991	26	Male	Not relevant	du village	Chư Rcăm	Krông Pa	Gia Lai	Not same	Farmer	Farm	7			Yes	Yes	Yes	headaches	no	yes	no	no	no			Yes	2017	04-Oct-17	04-Oct-17		04-Oct-17			P.falciparum			No	No			Commune imported	Commune		1
OldSYS_1058				2002	15	Female	Yes	kual a	Ia Yeng	Phú Thiện	Gia Lai	Same	Farmer	Farm	5			Yes	Yes	No		no	yes	no	no	no			Yes	2017	04-Oct-17	04-Oct-17		07-Oct-17			P.vivax			No	No			Indigenous malaria case	Indigenous		1
OldSYS_1059				1995	22	Male	Not relevant	hamlet 1	Đồng Tâm	Đồng Phú	Bình Phước	Same	Farmer	Farm	27			N/A	N/A	N/A	n/a	n/a	n/a	n/a	n/a	n/a	n/a	n/a	N/A	2017	04-Oct-17	05-Oct-17		06-Oct-17			P.falciparum							Case classsification NOT performed	n/a	n/a	1		.
OldSYS_1060				1988	29	Male	Not relevant	ĐĂK SA	Đắk Liêng	Lắk	Đắk Lắk	Same	Farmer	Farm	28			N/A	N/A	N/A	n/a	n/a	n/a	n/a	n/a	n/a	n/a	n/a	N/A	2017	04-Oct-17	04-Oct-17		09-Oct-17			P.falciparum							Case classsification NOT performed	n/a	n/a	1		.
OldSYS_1061				1976	41	Male	Not relevant	group 13	Đắk Mil town	Đắk Mil	Đắk Nông	Same	Farmer	Farm	28			N/A	N/A	N/A	n/a	n/a	n/a	n/a	n/a	n/a	n/a	n/a	N/A	2017	04-Oct-17	04-Oct-17		09-Nov-17			P.vivax							Case classsification NOT performed	n/a	n/a	1		.
OldSYS_1062				1989	28	Male	Not relevant	Drang Phôk village	Krông Na	Buôn Đôn	Đắk Lắk	Same	Farmer	Farm	29			N/A	N/A	N/A	n/a	n/a	n/a	n/a	n/a	n/a	n/a	n/a	N/A	2017	04-Oct-17	04-Oct-17		11-Oct-17			P.falciparum							Case classsification NOT performed	n/a	n/a	1		.
OldSYS_1063				1987	30	Male	Not relevant		Nga My	Tương dương	Nghệ An	Not same	Forest goer	Forest goers	4			Yes	Yes	Yes		no	no	yes	yes	yes	Crossing the border: Cambodia		Yes	2017	05-Oct-17	05-Oct-17		09-Nov-17			P.falciparum			No	No			Overseas imported	Cambodia		1		42864
OldSYS_1064				2010	7	Male	Not relevant	làng gà	Ia Kriêng	Đức Cơ	Gia Lai	Same	Student	Students	3			Yes	Yes	Yes	headaches, dizzy, vomiting	yes	no	no	no	no			N/A	2017	05-Oct-17	05-Oct-17		06-Oct-17			P.falciparum			Yes	No			Indigenous malaria case	Indigenous		1
OldSYS_1065				2008	9	Female	No	làng gà	Ia Kriêng	Đức Cơ	Gia Lai	Same	Student	Students	3			Yes	No	Yes	headaches, dizzy, vomiting	yes	no	no	no	no			Yes	2017	05-Oct-17	05-Oct-17		06-Oct-17			P.falciparum			Yes	No			Indigenous malaria case	Indigenous		1
OldSYS_1066				1972	45	Male	Not relevant	ma gú	Sơn Phước	Sơn Hòa	Phú Yên	Same	Farmer	Farm	4			Yes	Yes	Yes		no	no	yes	no	yes	Gia Lai		Yes	2017	05-Oct-17	05-Oct-17		06-Oct-17			P.falciparum			No	No			Provincial imported	Province		1
OldSYS_1067				1992	25	Male	Not relevant	phú hữu	Suối Bạc	Sơn Hòa	Phú Yên	Same	Farmer	Farm	4			Yes	Yes	Yes		no	no	yes	no	yes	Gia Lai		Yes	2017	05-Oct-17	05-Oct-17		06-Oct-17			P.falciparum			No	No			Provincial imported	Province		1
OldSYS_1068				1966	51	Male	Not relevant	phú hữu	Suối Bạc	Sơn Hòa	Phú Yên	Same	Farmer	Farm	4			Yes	Yes	Yes		no	no	yes	no	yes	Gia Lai		Yes	2017	05-Oct-17	05-Oct-17		06-Oct-17			P.falciparum			No	No			Provincial imported	Province		1
OldSYS_1069				1999	18	Male	Not relevant	enan village	Ia Rsai	Krông Pa	Gia Lai	Same	Farmer	Farm	8			Yes	Yes	No	headaches	no	no	yes	no	no			Yes	2017	05-Oct-17	05-Oct-17		05-Oct-17			P.falciparum			No	No			Indigenous malaria case	Indigenous		1
OldSYS_1070				1989	28	Female	No	bôn thăm	Ia Trok	Ia Pa	Gia Lai	Same	Farmer	Farm				Yes	Yes	Yes		no	yes	no	no	no			N/A	2017	05-Oct-17	05-Oct-17		05-Oct-17			P.falciparum			No	No			Indigenous malaria case	Indigenous		1
OldSYS_1071				1989	28	Male	Not relevant	làng tung	Ia Nan	Đức Cơ	Gia Lai	Same	Farmer	Farm				Yes	Yes	Yes	headaches	no	no	yes	no	no	Cambodia		Yes	2017	05-Oct-17	05-Oct-17		05-Oct-17			P.vivax			No	Yes			Indigenous malaria case	Indigenous		1		2013
OldSYS_1072				1973	44	Male	Not relevant	quý tân	ia Trok	Ia Pa	Gia Lai	Not same	Farmer	Farm				Yes	Yes	Yes		no	no	yes	no	no			N/A	2017	05-Oct-17	05-Oct-17		05-Oct-17			P.falciparum			No	No			Commune imported	Commune		1
OldSYS_1073				1964	53	Male	Not relevant	11	Ea Pil	M'Drắk	Đắk Lắk	Same	Farmer	Farm	26			N/A	N/A	N/A	n/a	n/a	n/a	n/a	n/a	n/a	n/a	n/a	N/A	2017	05-Oct-17	07-Oct-17		09-Oct-17			P.vivax							Case classsification NOT performed	n/a	n/a	1		.
OldSYS_1074				2013	4	Male	Not relevant	ban	Thượng Trạch	Bố Trạch	Quảng Bình	Same	Children	Others	2			Yes	Yes	Yes		yes	no	no	no	no			N/A	2017	05-Oct-17	05-Oct-17		05-Oct-17			P.falciparum			No	No			Indigenous malaria case	Indigenous		1
OldSYS_1075				1988	29	Male	Not relevant	đức tân	Đức Tân	Tuyên Hóa	Quảng Bình	Same	Trader	Others	10			Yes	Yes	Yes		no	no	no	no	yes	Border gate Lệ Thanh-Đưc Cơ -Gia Lai		Yes	2017	06-Oct-17	06-Oct-17		18-Oct-17			P.vivax			No	No			Indigenous malaria case	Indigenous		1
OldSYS_1076				1988	29	Male	Not relevant	kbual	Ia Kdăm	Ia Pa	Gia Lai	Same	Farmer	Farm				Yes	Yes	Yes		no	yes	no	no	no			N/A	2017	06-Oct-17	06-Oct-17		06-Oct-17			P.vivax			No	No			Indigenous malaria case	Indigenous		1		20/06/2017
OldSYS_1077				1999	18	Male	Not relevant	làng tung	Ia Nan	Đức Cơ	Gia Lai	Same	Farmer	Farm	1			Yes	Yes	Yes	headaches, dizzy	no	no	yes	no	no	Cambodia		Yes	2017	06-Oct-17	06-Oct-17		06-Oct-17			P.falciparum			Yes	Yes			Indigenous malaria case	Indigenous		1
OldSYS_1078				1964	53	Male	Not relevant	mo trang	Ia Dom	Đức Cơ	Gia Lai	Same	Farmer	Farm	5			Yes	Yes	Yes	headaches, dizzy	no	yes	no	yes	no	Crossing the border: Cambodia		Yes	2017	06-Oct-17	06-Oct-17		06-Oct-17			P.falciparum			No	No			Indigenous malaria case	Indigenous		1		2013
OldSYS_1079				1992	25	Male	Not relevant	h'briu	Chư Mố	Ia Pa	Gia Lai	Same	Farmer	Farm				Yes	Yes	Yes		no	no	yes	no	no			N/A	2017	06-Oct-17	06-Oct-17		06-Oct-17			P.vivax			No	No			Indigenous malaria case	Indigenous		1
OldSYS_1080				1998	19	Male	Not relevant	bôn hoan a	Ia Hiao	Phú Thiện	Gia Lai	Same	Farmer	Farm	5			Yes	Yes	No		no	yes	no	no	no			N/A	2017	06-Oct-17	06-Oct-17		09-Oct-17			P.falciparum			No	No			Indigenous malaria case	Indigenous		1
OldSYS_1081				1985	32	Male	Not relevant	làng tung	Ia Nan	Đức Cơ	Gia Lai	Same	Farmer	Farm	4			Yes	Yes	Yes	headaches, dizzy	no	no	yes	no	no	Cambodia		Yes	2017	06-Oct-17	06-Oct-17		06-Oct-17			P.falciparum			Yes	Yes			Indigenous malaria case	Indigenous		1
OldSYS_1082				1995	22	Male	Not relevant	plei toan	Ia Kdăm	Ia Pa	Gia Lai	Same	Farmer	Farm				Yes	Yes	Yes		no	no	yes	no	no			N/A	2017	06-Oct-17	06-Oct-17		06-Oct-17			P.vivax			No	No			Indigenous malaria case	Indigenous		1		19/09/2017
OldSYS_1083				1973	44	Female	No	Xuân Thượng	Đạ Pal	Đạ Tẻh	Lâm Đồng	Same	Farmer	Farm	25			N/A	N/A	N/A	n/a	n/a	n/a	n/a	n/a	n/a	n/a	n/a	N/A	2017	06-Oct-17	06-Oct-17		16-Oct-17			P.vivax							Case classsification NOT performed	n/a	n/a	1		.
OldSYS_1084				2003	14	Male	Not relevant	giang đông	Ea Dăh	Krông Năng	Đắk Lắk	Same	Other	Others	15			N/A	N/A	N/A	n/a	n/a	n/a	n/a	n/a	n/a	n/a	n/a	N/A	2017	07-Oct-17	07-Oct-17		09-Oct-17			P.vivax							Case classsification NOT performed	n/a	n/a	1		.
OldSYS_1085				2007	10	Male	Not relevant	trùm	Ba Tầng	Hướng Hóa	Quảng Trị	Same	Field farmer	Forest field				No											N/A	2017	07-Oct-17	07-Oct-17		07-Oct-17			P.vivax							Indigenous malaria case	Indigenous		1
OldSYS_1086				1997	20	Male	Not relevant	tdrah	Bar Măih	Chư Sê	Gia Lai	Not same	Farmer	Farm	1			Yes	Yes	Yes		no	no	yes	no	yes	go to the forest in Mang Yang		Yes	2017	07-Oct-17	07-Oct-17		09-Oct-17			P.falciparum			No	No			District imported	District		1
OldSYS_1087				1997	20	Male	Not relevant	blo	Ia Blang	Chư Sê	Gia Lai	Not same	Farmer	Farm	0			Yes	Yes	Yes		no	no	yes	no	yes	go to the forest in Đức Cơ		Yes	2017	07-Oct-17	07-Oct-17		07-Oct-17			P.falciparum			No	No			District imported	District		1
OldSYS_1088				1994	23	Male	Not relevant	làng nú	Ia Nan	Đức Cơ	Gia Lai	Same	Farmer	Farm	2			Yes	Yes	Yes	headaches	no	no	yes	no	no	Cambodia		Yes	2017	07-Oct-17	07-Oct-17		07-Oct-17			P.falciparum			No	No			Indigenous malaria case	Indigenous		1		2014
OldSYS_1089				2001	16	Male	Not relevant	làng tung	Ia Nan	Đức Cơ	Gia Lai	Same	Farmer	Farm	1			Yes	Yes	Yes	headaches, dizzy	no	no	yes	no	no	Cambodia		Yes	2017	07-Oct-17	07-Oct-17		07-Oct-17			P.falciparum			No	Yes			Indigenous malaria case	Indigenous		1
OldSYS_1090				1977	40	Male	Not relevant	bon sapa	Thuận An	Đắk Mil	Đắk Nông	Same	Farmer	Farm	26			N/A	N/A	N/A	n/a	n/a	n/a	n/a	n/a	n/a	n/a	n/a	N/A	2017	07-Oct-17	07-Oct-17		10-Oct-17			P.falciparum							Case classsification NOT performed	n/a	n/a	1		.
OldSYS_1091				1978	39	Male	Not relevant	Number 364, An Phú hamlet	Mỹ An Hưng B	Lấp Vò	Đồng Tháp	Same	Worker	Worker	21			N/A	N/A	N/A	n/a	n/a	n/a	n/a	n/a	n/a	n/a	n/a	N/A	2017	08-Oct-17	08-Oct-17		18-Oct-17			P.vivax							Case classsification NOT performed	n/a	n/a	1		.
OldSYS_1092				2007	10	Male	Not relevant	a dơi đớ	A Dơi	Hướng Hóa	Quảng Trị	Same	Field farmer	Forest field				No											N/A	2017	08-Oct-17	08-Oct-17		08-Oct-17			P.vivax							Indigenous malaria case	Indigenous		1
OldSYS_1093				1971	46	Male	Not relevant	hòa bình	Vĩnh Hựu	Gò Công Tây	Tiền Giang	Same	Freelancer	Others	2			Yes	Yes	Yes	no	no	no	no	yes	no			N/A	2017	08-Oct-17	08-Oct-17		16-Oct-17			P.falciparum			No	No			Overseas imported	Africa		1
OldSYS_1094				2007	10	Male	Not relevant	group 12	Phú Túc town	Krông Pa	Gia Lai	Same	Children	Children	3			Yes	No	Yes		no	yes	no	no	no			Yes	2017	08-Oct-17	08-Oct-17		10-Oct-17			P.falciparum			No	No			Indigenous malaria case	Indigenous		1
OldSYS_1095				1998	19	Male	Not relevant	plei toan	Ia Kdăm	Ia Pa	Gia Lai	Same	Farmer	Farm				Yes	Yes	No		no	no	yes	no	no			N/A	2017	08-Oct-17	08-Oct-17		08-Oct-17			P.falciparum			No	No			Indigenous malaria case	Indigenous		1
OldSYS_1096				1993	24	Male	Not relevant	làng tung	Ia Nan	Đức Cơ	Gia Lai	Same	Farmer	Farm	1			Yes	Yes	Yes	headaches	no	no	yes	no	no	Cambodia		Yes	2017	08-Oct-17	08-Oct-17		08-Oct-17			P.falciparum			No	Yes			Indigenous malaria case	Indigenous		1
OldSYS_1097				1980	37	Male	Not relevant	làng tung	Ia Nan	Đức Cơ	Gia Lai	Same	Farmer	Farm				Yes	Yes	Yes	headaches	no	no	yes	no	no	Cambodia		Yes	2017	08-Oct-17	08-Oct-17		08-Oct-17			P.falciparum			No	Yes			Indigenous malaria case	Indigenous		1
OldSYS_1098				2001	16	Female	No	vầng	Ba Tầng	Hướng Hóa	Quảng Trị	Same	Farmer	Farm	28			N/A	N/A	N/A	n/a	n/a	n/a	n/a	n/a	n/a	n/a	n/a	N/A	2017	08-Oct-17	08-Oct-17		09-Oct-17			P.vivax							Case classsification NOT performed	n/a	n/a	1		.
OldSYS_1099				1978	39	Male	Not relevant	10	Cư Knia	Cư Jút	Đắk Nông	Same	Farmer	Farm	27			N/A	N/A	N/A	n/a	n/a	n/a	n/a	n/a	n/a	n/a	n/a	N/A	2017	08-Oct-17	10-Oct-17		11-Oct-17			P.falciparum							Case classsification NOT performed	n/a	n/a	1		.
OldSYS_1100				1978	39	Male	Not relevant	đàm thủy 2	Thạch Hóa	Tuyên Hóa	Quảng Bình	Not same	Forest goer	Forest goers	2			Yes	Yes	Yes		no	no	yes	yes	yes	Crossing the border: Cambodia		Yes	2017	09-Oct-17	09-Oct-17		09-Nov-17			P.vivax			No	No			Overseas imported	Cambodia		1
OldSYS_1101				1988	29	Male	Not relevant	MRông A village	Ea Kar town	Ea Kar	Đắk Lắk	Same	Admin	Others	26			N/A	N/A	N/A	n/a	n/a	n/a	n/a	n/a	n/a	n/a	n/a	N/A	2017	09-Oct-17	09-Oct-17		12-Oct-17			P.vivax							Case classsification NOT performed	n/a	n/a	1		.
OldSYS_1102				1991	26	Male	Not relevant	shooting range	Krông Na	Buôn Đôn	Đắk Lắk	Same	Other	Others	23			N/A	N/A	N/A	n/a	n/a	n/a	n/a	n/a	n/a	n/a	n/a	N/A	2017	09-Oct-17	09-Oct-17		10-Oct-17			P.falciparum							Case classsification NOT performed	n/a	n/a	1		.
OldSYS_1103				2007	10	Male	Not relevant	ra man	xy	Hướng Hóa	Quảng Trị	Same	Field farmer	Others				No											N/A	2017	09-Oct-17	09-Oct-17		09-Oct-17			P.falciparum							Indigenous malaria case	Indigenous		1
OldSYS_1104				1996	21	Male	Not relevant	tà moon	Phan Sơn	Bắc Bình	Bình Thuận	Same	Field farmer	Forest field	2			Yes	Yes	Yes		no	no	yes	no	no			Yes	2017	09-Oct-17	09-Oct-17		09-Oct-17			P.vivax			No	No			Indigenous malaria case	Indigenous		1
OldSYS_1105				1953	64	Male	Not relevant	group 9	Võ Xu town	Đức Linh	Bình Thuận	Same	Field farmer	Forest field	9			Yes	Yes	Yes		no	yes	no	no	no	Xã La Ngâu huyện Tánh Linh		Yes	2017	09-Oct-17	09-Oct-17		10-Oct-17			P.falciparum			No	No			Indigenous malaria case	Indigenous		1
OldSYS_1106				2007	10	Male	Not relevant	của	Hướng Lộc	Hướng Hóa	Quảng Trị	Same	Field farmer	Forest field				No											N/A	2017	09-Oct-17	09-Oct-17		09-Oct-17			P.falciparum							Commune imported	Commune		1
OldSYS_1107				1989	28	Male	Not relevant	23	Phan Rí Cửa	Tuy Phong	Bình Thuận	Same	Forest protector	Others	5			Yes	Yes	Yes	headaches, tired	no	no	yes	no	no			Yes	2017	09-Oct-17	09-Oct-17		10-Oct-17			P.vivax			No	No			Indigenous malaria case	Indigenous		1		42036
OldSYS_1108				2007	10	Female	No	của	Hướng Lộc	Hướng Hóa	Quảng Trị	Same	Children	Children				No											N/A	2017	09-Oct-17	09-Oct-17		09-Oct-17			P.falciparum							Indigenous malaria case	Indigenous		1
OldSYS_1109				2007	10	Female	No	của	Hướng Lộc	Hướng Hóa	Quảng Trị	Same	Children	Children				No											N/A	2017	09-Oct-17	09-Oct-17		09-Oct-17			P.falciparum							Indigenous malaria case	Indigenous		1
OldSYS_1110				1998	19	Male	Not relevant	toát village	Ia Rsươm	Krông Pa	Gia Lai	Same	Farmer	Farm	7			Yes	Yes	Yes		no	no	yes	no	no			Yes	2017	09-Oct-17	09-Oct-17		10-Oct-17			P.falciparum			No	No			Indigenous malaria case	Indigenous		1
OldSYS_1111				1990	27	Male	Not relevant	plei toan	Ia Kdăm	Ia Pa	Gia Lai	Same	Farmer	Farm				Yes	Yes	Yes		no	no	yes	no	no			N/A	2017	09-Oct-17	09-Oct-17		09-Oct-17			P.falciparum			No	No			Indigenous malaria case	Indigenous		1
OldSYS_1112				1997	20	Male	Not relevant	plei toan	Ia Kdăm	Ia Pa	Gia Lai	Same	Farmer	Farm				Yes	Yes	No		no	no	yes	no	no			N/A	2017	09-Oct-17	09-Oct-17		09-Oct-17			P.falciparum			No	No			Indigenous malaria case	Indigenous		1
OldSYS_1113				1972	45	Male	Not relevant	8	Hòa Bình ward	Ayun Pa town	Gia Lai	Same	Farmer	Farm	10			Yes	Yes	Yes		no	no	yes	no	no			N/A	2017	09-Oct-17	09-Oct-17		09-Oct-17			P.vivax			No	No			Indigenous malaria case	Indigenous		1
OldSYS_1114				1990	27	Male	Not relevant	hbel	Ia Kdăm	Ia Pa	Gia Lai	Same	Farmer	Farm				Yes	Yes	Yes		no	no	yes	no	no			N/A	2017	09-Oct-17	09-Oct-17		09-Oct-17			P.vivax			No	No			Indigenous malaria case	Indigenous		1
OldSYS_1115				1981	36	Male	Not relevant	lung	Ia Kriêng	Đức Cơ	Gia Lai	Same	Farmer	Farm	7			Yes	Yes	Yes	headaches, dizzy	no	no	yes	yes	no	Cambodia		Yes	2017	09-Oct-17	09-Oct-17		10-Oct-17			P.falciparum			No	No			Indigenous malaria case	Indigenous		1
OldSYS_1116				2017	0	Male	Not relevant	Păng Pá-Đạ K'nàng	Đạ K' Nàng	Đam Rông	Lâm Đồng	Same	Farmer	Farm	26			N/A	N/A	N/A	n/a	n/a	n/a	n/a	n/a	n/a	n/a	n/a	N/A	2017	09-Oct-17	09-Oct-17		25-Oct-17			P.vivax							Case classsification NOT performed	n/a	n/a	1		.
OldSYS_1117				2001	16	Male	Not relevant	Bon Bu Lum	Quảng Trực	Tuy Đức	Đắk Nông	Same	Farmer	Farm	27			N/A	N/A	N/A	n/a	n/a	n/a	n/a	n/a	n/a	n/a	n/a	N/A	2017	09-Oct-17	09-Oct-17		15-Oct-17			P.vivax							Case classsification NOT performed	n/a	n/a	1		.
OldSYS_1118				1988	29	Male	Not relevant	7	Đắk Lao	Đắk Mil	Đắk Nông	Same	Farmer	Farm	25			N/A	N/A	N/A	n/a	n/a	n/a	n/a	n/a	n/a	n/a	n/a	N/A	2017	09-Oct-17	10-Oct-17		10-Oct-17			P.falciparum							Case classsification NOT performed	n/a	n/a	1		.
OldSYS_1119				1977	40	Male	Not relevant	20	Đăk Đrông	Cư Jút	Đắk Nông	Same	Farmer	Farm	29			N/A	N/A	N/A	n/a	n/a	n/a	n/a	n/a	n/a	n/a	n/a	N/A	2017	09-Oct-17	09-Oct-17		10-Oct-17			P.vivax							Case classsification NOT performed	n/a	n/a	1		.
OldSYS_1120				1989	28	Male	Not relevant	bình tiến	Phước Minh	Bù Gia Mập	Bình Phước	Same	Farmer	Farm	28			N/A	N/A	N/A	n/a	n/a	n/a	n/a	n/a	n/a	n/a	n/a	N/A	2017	09-Oct-17	09-Oct-17		16-Oct-17			P.falciparum							Case classsification NOT performed	n/a	n/a	1		.
OldSYS_1121				1976	41	Male	Not relevant	kty	Chư Kbô	Krông Búk	Đắk Lắk	Same	Farmer	Farm	29			N/A	N/A	N/A	n/a	n/a	n/a	n/a	n/a	n/a	n/a	n/a	N/A	2017	09-Oct-17	09-Oct-17		10-Oct-17			P.falciparum							Case classsification NOT performed	n/a	n/a	1		.
OldSYS_1122				1996	21	Male	Not relevant	ea rông	Krông Na	Buôn Đôn	Đắk Lắk	Same	Farmer	Farm	28			N/A	N/A	N/A	n/a	n/a	n/a	n/a	n/a	n/a	n/a	n/a	N/A	2017	09-Oct-17	09-Oct-17		14-Oct-17			P.falciparum							Case classsification NOT performed	n/a	n/a	1		.
OldSYS_1123				1994	23	Male	Not relevant	Xê Đăng village	Ea Sar	Ea Kar	Đắk Lắk	Same	Farmer	Farm	24			N/A	N/A	N/A	n/a	n/a	n/a	n/a	n/a	n/a	n/a	n/a	N/A	2017	09-Oct-17	09-Oct-17		10-Oct-17			P.vivax							Case classsification NOT performed	n/a	n/a	1		.
OldSYS_1124				1988	29	Male	Not relevant				Hải Dương	Not same	Forest goer	Forest goers	3			Yes	Yes	Yes		no	no	yes	no	yes	Ia Hdrai, tỉnh Kon Tum		Yes	2017	10-Oct-17	10-Oct-17		09-Nov-17			P.vivax			No	No			Provincial imported	Province	Kon Tum	1
OldSYS_1125				1959	58	Male	Not relevant	bàng	Thượng Trạch	Bố Trạch	Quảng Bình	Same	Forest goer	Forest goers	7			Yes	Yes	Yes		yes	no	no	no	no			N/A	2017	10-Oct-17	10-Oct-17		28-Nov-17			P.falciparum			Yes	Yes			Indigenous malaria case	Indigenous		1		2016
OldSYS_1126				1990	27	Male	Not relevant	chung village	Ea Bar	Sông Hinh	Phú Yên	Same	Farmer	Farm	3			Yes	Yes	Yes	headaches	no	yes	no	no	no			N/A	2017	10-Oct-17	10-Oct-17		13-Oct-17			P.vivax			No	No			Indigenous malaria case	Indigenous		1
OldSYS_1127				1978	39	Male	Not relevant	minh phú	Sơn Hóa	Tuyên Hóa	Quảng Bình	Same	Farmer	Farm	0			Yes	Yes	Yes		no	no	yes	no	no			Yes	2017	10-Oct-17	10-Oct-17		10-Oct-17			P.falciparum			No	No			Indigenous malaria case	Indigenous		1
OldSYS_1128				2003	14	Female	No	tờ kắt	Đăk Kơ Ning	Kông Chro	Gia Lai	Same	Farmer	Farm	5			Yes	No	No	tired, headaches, back pain	no	yes	no	no	no			Yes	2017	10-Oct-17	10-Oct-17		10-Oct-17			P.falciparum			No	No			Indigenous malaria case	Indigenous		1
OldSYS_1129				1995	22	Male	Not relevant	plei toan	Ia Kdăm	Ia Pa	Gia Lai	Same	Farmer	Farm				Yes	Yes	No		no	no	yes	no	no			N/A	2017	10-Oct-17	10-Oct-17		10-Oct-17			P.falciparum			No	No			Indigenous malaria case	Indigenous		1
OldSYS_1130				1977	40	Male	Not relevant	bôn tul	Ia Broăi	Ia Pa	Gia Lai	Same	Farmer	Farm				Yes	Yes	Yes		no	yes	no	no	no			N/A	2017	10-Oct-17	10-Oct-17		10-Oct-17			P.falciparum			No	No			Indigenous malaria case	Indigenous		1
OldSYS_1131				1964	53	Male	Not relevant	ea rông	Krông Na	Buôn Đôn	Đắk Lắk	Same	Farmer	Farm	27			N/A	N/A	N/A	n/a	n/a	n/a	n/a	n/a	n/a	n/a	n/a	N/A	2017	10-Oct-17	10-Oct-17		16-Oct-17			P.falciparum							Case classsification NOT performed	n/a	n/a	1		.
OldSYS_1132				1973	44	Male	Not relevant	9	Cư Kbang	Ea Súp	Đắk Lắk	Same	Farmer	Farm	27			N/A	N/A	N/A	n/a	n/a	n/a	n/a	n/a	n/a	n/a	n/a	N/A	2017	10-Oct-17	10-Oct-17		16-Oct-17			P.vivax							Case classsification NOT performed	n/a	n/a	1		.
OldSYS_1133				1996	21	Male	Not relevant	Drang Phôk village	Krông Na	Buôn Đôn	Đắk Lắk	Same	Farmer	Farm	1			N/A	N/A	N/A	n/a	n/a	n/a	n/a	n/a	n/a	n/a	n/a	N/A	2017	10-Oct-17	10-Oct-17		17-Oct-17			P.falciparum							Case classsification NOT performed	n/a	n/a	1		.
OldSYS_1134				1983	34	Male	Not relevant	tul village	Ea Wer	Buôn Đôn	Đắk Lắk	Same	Farmer	Farm	27			N/A	N/A	N/A	n/a	n/a	n/a	n/a	n/a	n/a	n/a	n/a	N/A	2017	10-Oct-17	10-Oct-17		17-Oct-17			P.falciparum							Case classsification NOT performed	n/a	n/a	1		.
OldSYS_1135				1994	23	Male	Not relevant	Drang Phôk village	Krông Na	Buôn Đôn	Đắk Lắk	Same	Farmer	Farm	27			N/A	N/A	N/A	n/a	n/a	n/a	n/a	n/a	n/a	n/a	n/a	N/A	2017	10-Oct-17	10-Oct-17		17-Oct-17			P.vivax							Case classsification NOT performed	n/a	n/a	1		.
OldSYS_1136				2006	11	Male	Not relevant	Ma Hoa	Phước Đại	Bác Ái	Ninh Thuận	Same	Children under 6, unschooling	Others	23			N/A	N/A	N/A	n/a	n/a	n/a	n/a	n/a	n/a	n/a	n/a	N/A	2017	10-Oct-17	10-Oct-17		10-Oct-17			P.falciparum							Case classsification NOT performed	n/a	n/a	1		.
OldSYS_1137				1984	33	Female	No	pó sinh b village	Phì Nhừ	Điện Biên Đông	Điện Biên	Same	Teacher	Others	29			Yes	Yes	Yes		yes	no	no	no	no			Yes	2017	11-Oct-17	11-Oct-17		14-Nov-17			P.falciparum			No	No			Indigenous malaria case	Indigenous		1
OldSYS_1138				2006	11	Male	Not relevant	thanh 4	Thanh	Hướng Hóa	Quảng Trị	Not same	Student	Students	3			Yes	Yes	Yes		no	yes	no	no	no			Yes	2017	11-Oct-17	11-Oct-17		26-Oct-17			P.falciparum			No	Yes			Overseas imported	Laos		1
OldSYS_1139				1995	22	Male	Not relevant	đak u	Đak Ơ	Bù Gia Mập	Bình Phước	Same	Field farmer	Forest field	29			Yes	Yes	Yes		no	yes	no	no	no			Yes	2017	11-Oct-17	11-Oct-17		16-Nov-17			P.falciparum			Yes	No			Indigenous malaria case	Indigenous		1	yes	7/11/2017
OldSYS_1140				1971	46	Male	Not relevant	hamlet thanh thủy	Thanh Bình	Bù Đốp	Bình Phước	Same	Field farmer	Forest field	29			Yes	Yes	Yes		no	yes	no	no	no			Yes	2017	11-Oct-17	11-Oct-17		16-Nov-17			P.falciparum			No	No			Indigenous malaria case	Indigenous		0	no	7/11/2017
OldSYS_1141				2000	17	Male	Not relevant	cần dực	Lộc Hưng	Lộc Ninh	Bình Phước	Same	Field farmer	Forest field	29			Yes	Yes	Yes		no	no	no	no	no			Yes	2017	11-Oct-17	11-Oct-17		16-Nov-17			P.falciparum			No	Yes			Indigenous malaria case	Indigenous		0	no	7/11/2017
OldSYS_1142				2003	14	Female	No	Làng Gút	Krong	Kbang	Gia Lai	Same	Children	Children	7			Yes	Yes	Yes		no	yes	no	no	no			N/A	2017	11-Oct-17	11-Oct-17		11-Oct-17			P.falciparum			No	No			Indigenous malaria case	Indigenous		1
OldSYS_1143				2002	15	Female	No	Làng Gút	Krong	Kbang	Gia Lai	Same	Children	Children	7			Yes	Yes	Yes		no	yes	no	no	no			N/A	2017	11-Oct-17	11-Oct-17		11-Oct-17			P.falciparum			No	No			Indigenous malaria case	Indigenous		1
OldSYS_1144				2012	5	Female	No	Piơr 1	Ia Piơr	Chư Prông	Gia Lai	Same	Children	Children	2			Yes	No	No		no	yes	no	no	no			Yes	2017	11-Oct-17	11-Oct-17		11-Oct-17			P.vivax			No	No			Indigenous malaria case	Indigenous		1
OldSYS_1145				1980	37	Male	Not relevant	làng nú	Ia Nan	Đức Cơ	Gia Lai	Same	Farmer	Farm	1			Yes	Yes	Yes	headaches	no	no	yes	no	no	Cambodia		Yes	2017	11-Oct-17	11-Oct-17		13-Oct-17			P.falciparum			No	Yes			Indigenous malaria case	Indigenous		1
OldSYS_1146				1973	44	Male	Not relevant	làng tung	Ia Nan	Đức Cơ	Gia Lai	Same	Farmer	Farm	1			Yes	Yes	Yes	headaches	no	no	yes	yes	no	Cambodia		Yes	2017	11-Oct-17	11-Oct-17		13-Oct-17			P.falciparum			No	Yes			Indigenous malaria case	Indigenous		1
OldSYS_1147				1991	26	Male	Not relevant	y village	Chư Rcăm	Krông Pa	Gia Lai	Not same	Farmer	Farm	3			Yes	No	Yes		no	yes	no	no	no			Yes	2017	11-Oct-17	11-Oct-17		11-Oct-17			P.falciparum			No	No			Commune imported	Commune		1		2014
OldSYS_1148				1988	29	Male	Not relevant	quý đức	ia Trok	Ia Pa	Gia Lai	Same	Farmer	Farm				Yes	Yes	Yes		no	no	yes	no	no			N/A	2017	11-Oct-17	11-Oct-17		11-Oct-17			P.falciparum			No	No			Indigenous malaria case	Indigenous		1
OldSYS_1149				1983	34	Male	Not relevant	làng tung	Ia Nan	Đức Cơ	Gia Lai	Same	Farmer	Farm				Yes	Yes	Yes	headaches	no	no	yes	no	no	Cambodia		Yes	2017	11-Oct-17	11-Oct-17		13-Oct-17			P.falciparum			No	Yes			Indigenous malaria case	Indigenous		1
OldSYS_1150				1986	31	Male	Not relevant	làng tung	Ia Nan	Đức Cơ	Gia Lai	Same	Farmer	Farm	1			Yes	Yes	No	headaches	no	no	yes	no	no	Cambodia		Yes	2017	11-Oct-17	11-Oct-17		13-Oct-17			P.falciparum			No	Yes			Indigenous malaria case	Indigenous		1
OldSYS_1151				1998	19	Male	Not relevant	lung	Ia Kriêng	Đức Cơ	Gia Lai	Same	Farmer	Farm	1			Yes	No	Yes	headaches	no	yes	no	yes	no	Cambodia		Yes	2017	11-Oct-17	11-Oct-17		13-Oct-17			P.falciparum			No	Yes			Indigenous malaria case	Indigenous		1
OldSYS_1152				1970	47	Male	Not relevant	làng tung	Ia Nan	Đức Cơ	Gia Lai	Same	Farmer	Farm	1			Yes	Yes	Yes	headaches	no	no	yes	no	no	Cambodia		Yes	2017	11-Oct-17	11-Oct-17		13-Oct-17			P.falciparum			No	Yes			Indigenous malaria case	Indigenous		1
OldSYS_1153				1981	36	Male	Not relevant	hbel	Ia Kdăm	Ia Pa	Gia Lai	Same	Farmer	Others				Yes	Yes	Yes		no	no	yes	no	no			N/A	2017	11-Oct-17	11-Oct-17		11-Oct-17			P.falciparum			No	No			Indigenous malaria case	Indigenous		1
OldSYS_1154				2005	12	Male	Not relevant	8	Ea Ral	Ea H' Leo	Đắk Lắk	Same	Student	Students	23			N/A	N/A	N/A	n/a	n/a	n/a	n/a	n/a	n/a	n/a	n/a	N/A	2017	11-Oct-17	11-Oct-17		16-Oct-17			P.falciparum							Case classsification NOT performed	n/a	n/a	1		.
OldSYS_1155				2006	11	Male	Not relevant	đăk thành	Đắk Sôr	Krông Nô	Đắk Nông	Same	Student	Students	25			N/A	N/A	N/A	n/a	n/a	n/a	n/a	n/a	n/a	n/a	n/a	N/A	2017	11-Oct-17	11-Oct-17		11-Oct-17			P.falciparum							Case classsification NOT performed	n/a	n/a	1		.
OldSYS_1156				2012	5	Male	Not relevant	Piơr 1	Ia Piơr	Chư Prông	Gia Lai	Same	Children under 6, unschooling	Others	28			N/A	N/A	N/A	n/a	n/a	n/a	n/a	n/a	n/a	n/a	n/a	N/A	2017	11-Oct-17	11-Oct-17		10-Nov-17			P.vivax							Case classsification NOT performed	n/a	n/a	1		.
OldSYS_1157				1981	36	Male	Not relevant	6	Đắk R'La	Đắk Mil	Đắk Nông	Same	Worker	Worker	25			N/A	N/A	N/A	n/a	n/a	n/a	n/a	n/a	n/a	n/a	n/a	N/A	2017	12-Oct-17	12-Oct-17		17-Oct-17			P.falciparum							Case classsification NOT performed	n/a	n/a	1		.
OldSYS_1158				2007	10	Female	No	chà liên	Liên Sang	Khánh Vĩnh	Khánh Hòa	Same	Field farmer	Forest field	2			Yes	No	No		no	yes	no	no	no			Yes	2017	12-Oct-17	12-Oct-17		31-Oct-17			P.vivax			No	No			Indigenous malaria case	Indigenous		1
OldSYS_1159				2002	15	Male	Not relevant	Làng Gút	Krong	Kbang	Gia Lai	Same	Children	Children	7			Yes	Yes	Yes		no	yes	no	no	no			N/A	2017	12-Oct-17	12-Oct-17		12-Oct-17			P.falciparum			No	No			Indigenous malaria case	Indigenous		1
OldSYS_1160				2003	14	Female	No	Làng Gút	Krong	Kbang	Gia Lai	Same	Children	Children	7			Yes	Yes	Yes		no	yes	no	no	no			N/A	2017	12-Oct-17	12-Oct-17		12-Oct-17			P.falciparum			No	No			Indigenous malaria case	Indigenous		1
OldSYS_1161				2001	16	Male	Not relevant	Tieng village	Uar	Krông Pa	Gia Lai	Same	Farmer	Farm				Yes	No	No	headaches	no	yes	no	no	no			Yes	2017	12-Oct-17	12-Oct-17		14-Oct-17			P.falciparum			No	No			Indigenous malaria case	Indigenous		1
OldSYS_1162				1992	25	Male	Not relevant	làng tung	Ia Nan	Đức Cơ	Gia Lai	Same	Farmer	Farm	1			Yes	Yes	Yes	headaches	no	no	yes	no	no	Cambodia		Yes	2017	12-Oct-17	12-Oct-17		13-Oct-17			P.falciparum			No	Yes			Indigenous malaria case	Indigenous		1
OldSYS_1163				1970	47	Male	Not relevant	làng tung	Ia Nan	Đức Cơ	Gia Lai	Same	Farmer	Farm	1			Yes	Yes	Yes	headaches	no	no	yes	no	no	Cambodia		Yes	2017	12-Oct-17	12-Oct-17		12-Oct-17			P.falciparum			No	Yes			Indigenous malaria case	Indigenous		1
OldSYS_1164				1986	31	Male	Not relevant	Nam tiến	Nâm Nung	Krông Nô	Đắk Nông	Same	Farmer	Farm	25			N/A	N/A	N/A	n/a	n/a	n/a	n/a	n/a	n/a	n/a	n/a	N/A	2017	12-Oct-17	12-Oct-17		17-Oct-17			P.vivax							Case classsification NOT performed	n/a	n/a	1		.
OldSYS_1165				1988	29	Male	Not relevant	dô village	Ea Ly	Sông Hinh	Phú Yên	Same	Farmer	Farm	3			Yes	Yes	Yes	headaches	no	yes	no	no	no			N/A	2017	13-Oct-17	13-Oct-17		16-Oct-17			P.vivax			No	No			Indigenous malaria case	Indigenous		1
OldSYS_1166				1983	34	Male	Not relevant	thạnh đức	Xuân Quang 3	Đồng Xuân	Phú Yên	Same	Farmer	Farm	3			Yes	Yes	Yes	tired, poor eating, cold in the afternoon	no	yes	no	no	yes	Hà Đan, Phú Hải		Yes	2017	13-Oct-17	13-Oct-17		16-Oct-17			P.falciparum			No	No			Provincial imported	Province		1
OldSYS_1167				1980	37	Male	Not relevant	Ea Mar village	Krông Na	Buôn Đôn	Đắk Lắk	Same	Armed Forces	Others	28			N/A	N/A	N/A	n/a	n/a	n/a	n/a	n/a	n/a	n/a	n/a	N/A	2017	13-Oct-17	13-Oct-17		17-Oct-17			P.vivax							Case classsification NOT performed	n/a	n/a	1		.
OldSYS_1168				1995	22	Male	Not relevant		Ia Mrơn	Ia Pa	Gia Lai	Same	Farmer	Farm				Yes	Yes	No		no	yes	no	no	no			N/A	2017	13-Oct-17	13-Oct-17		13-Oct-17			P.falciparum			No	No			Indigenous malaria case	Indigenous		1
OldSYS_1169				1980	37	Male	Not relevant	làng tung	Ia Nan	Đức Cơ	Gia Lai	Same	Farmer	Farm	1			Yes	No	Yes	headaches	no	no	yes	yes	no	Cambodia		Yes	2017	13-Oct-17	13-Oct-17		13-Oct-17			P.falciparum			Yes	Yes			Indigenous malaria case	Indigenous		1
OldSYS_1170				1993	24	Male	Not relevant	ia kle	Ia Nan	Đức Cơ	Gia Lai	Same	Farmer	Farm	1			Yes	Yes	Yes		no	no	yes	yes	no	Cambodia		N/A	2017	13-Oct-17	13-Oct-17		13-Oct-17			P.falciparum			No	No			Indigenous malaria case	Indigenous		1
OldSYS_1171				1990	27	Male	Not relevant	4	Chư Ty town	Đức Cơ	Gia Lai	Same	Farmer	Farm	1			Yes	No	Yes	headaches	no	no	yes	yes	no	Cambodia		Yes	2017	13-Oct-17	13-Oct-17		16-Oct-17			P.falciparum			No	Yes			Indigenous malaria case	Indigenous		1
OldSYS_1172				1994	23	Male	Not relevant	làng nú	Ia Nan	Đức Cơ	Gia Lai	Same	Farmer	Farm	3			Yes	No	Yes	headaches	no	no	yes	no	no	Cambodia		N/A	2017	13-Oct-17	13-Oct-17		13-Oct-17			P.falciparum			No	Yes			Indigenous malaria case	Indigenous		1
OldSYS_1173				1994	23	Male	Not relevant	làng nú	Ia nan	Đức Cơ	Gia Lai	Same	Farmer	Farm	1			Yes	Yes	Yes	headaches	no	no	yes	no	no	Cambodia		Yes	2017	13-Oct-17	13-Oct-17		13-Oct-17			P.falciparum			No	Yes			Indigenous malaria case	Indigenous		1
OldSYS_1174				1992	25	Male	Not relevant	jang lành village	Krông Na	Buôn Đôn	Đắk Lắk	Same	Farmer	Farm	28			N/A	N/A	N/A	n/a	n/a	n/a	n/a	n/a	n/a	n/a	n/a	N/A	2017	13-Oct-17	13-Oct-17		23-Oct-17			P.falciparum							Case classsification NOT performed	n/a	n/a	1		.
OldSYS_1175				1996	21	Male	Not relevant	tul village	Ea Wer	Buôn Đôn	Đắk Lắk	Same	Farmer	Farm	26			N/A	N/A	N/A	n/a	n/a	n/a	n/a	n/a	n/a	n/a	n/a	N/A	2017	13-Oct-17	13-Oct-17		19-Oct-17			P.falciparum							Case classsification NOT performed	n/a	n/a	1		.
OldSYS_1176				1977	40	Male	Not relevant	giáp nhì	Hương Văn	Hương Trà town	Thừa Thiên Huế	Not same	Mason	Others	7			Yes	Yes	No		no	no	no	yes	no	Lào		Yes	2017	13-Oct-17	13-Oct-17		13-Oct-17			P.vivax			No	No			Overseas imported	Laos		1
OldSYS_1177				1966	51	Male	Not relevant	2	Quảng Thạch	Quảng Trạch	Quảng Bình	Not same	Field farmer	Forest field	1			Yes	Yes	Yes	headaches	no	no	no	no	no	Gia Lai		Yes	2017	14-Oct-17	14-Oct-17		14-Oct-17			P.falciparum			No	No			Provincial imported	Province		1
OldSYS_1178				2002	15	Male	Not relevant	tà gộc	Khánh Thượng	Khánh Vĩnh	Khánh Hòa	Same	Field farmer	Forest field	2			Yes	No	No		no	yes	no	no	no			N/A	2017	14-Oct-17	14-Oct-17		31-Oct-17			P.vivax			No	No			Indigenous malaria case	Indigenous		1
OldSYS_1179				1994	23	Male	Not relevant	group 9b	Diễn Thành	Diễn Châu	Nghệ An	Not same	Freelancer	Others	39			Yes	Yes	No	tired, headaches	no	no	no	yes	no	Lào		Yes	2017	14-Oct-17	14-Oct-17		14-Oct-17			P.vivax			No	No			Overseas imported	Laos		1
OldSYS_1180				1976	41	Male	Not relevant	group 14	Quỳnh Lâm	Quỳnh Lưu	Nghệ An	Not same	Freelancer	Others	5			Yes	Yes	Yes	tired	no	no	no	no	yes	Gia Lai		Yes	2017	14-Oct-17	14-Oct-17		14-Oct-17			P.falciparum			No	No			Provincial imported	Province		1
OldSYS_1181				2012	5	Male	Not relevant	đo nhỏ	Bo Nhầy	Ô Ia Đao	Natakyri	Not same	Children	Children	1			Yes	Yes	Yes	headaches	no	yes	no	yes	no	Cambodia		Yes	2017	14-Oct-17	14-Oct-17		16-Oct-17			P.falciparum			No	Yes			Overseas imported	Cambodia		1
OldSYS_1182				1994	23	Male	Not relevant	làng tung	Ia Nan	Đức Cơ	Gia Lai	Same	Farmer	Farm	1			Yes	Yes	Yes	headaches	no	no	yes	yes	no	Cambodia		Yes	2017	14-Oct-17	14-Oct-17		16-Oct-17			P.falciparum			Yes	Yes			Indigenous malaria case	Indigenous		1
OldSYS_1183				2000	17	Male	Not relevant	làng tung	Ia Nan	Đức Cơ	Gia Lai	Same	Farmer	Farm	1			Yes	Yes	Yes	headaches	no	no	yes	yes	no	Cambodia		Yes	2017	14-Oct-17	14-Oct-17		16-Oct-17			P.falciparum			Yes	Yes			Indigenous malaria case	Indigenous		1
OldSYS_1184				1987	30	Male	Not relevant	3	Chư Ty town	Đức Cơ	Gia Lai	Same	Farmer	Farm	1			Yes	Yes	Yes	headaches, dizzy	no	no	yes	yes	no	Cambodia		Yes	2017	14-Oct-17	14-Oct-17		16-Oct-17			P.falciparum			No	Yes			Indigenous malaria case	Indigenous		1
OldSYS_1185				1957	60	Female	No	plei tel b2	Ia Sol	Phú Thiện	Gia Lai	Same	Farmer	Farm	8			Yes	Yes	No		no	yes	no	no	no			Yes	2017	14-Oct-17	14-Oct-17		14-Oct-17			P.falciparum			No	No			Indigenous malaria case	Indigenous		1
OldSYS_1186				1993	24	Male	Not relevant	làng tung	Ia Nan	Đức Cơ	Gia Lai	Same	Farmer	Farm	1			Yes	Yes	Yes	headaches	no	no	yes	no	no	Cambodia		Yes	2017	14-Oct-17	14-Oct-17		16-Oct-17			P.falciparum			No	Yes			Indigenous malaria case	Indigenous		1
OldSYS_1187				1993	24	Male	Not relevant	plei toan	Ia Kdăm	Ia Pa	Gia Lai	Same	Farmer	Farm				Yes	Yes	Yes		no	yes	yes	no	no			N/A	2017	14-Oct-17	14-Oct-17		14-Oct-17			P.falciparum			No	No			Indigenous malaria case	Indigenous		1
OldSYS_1188				1989	28	Male	Not relevant	ea rông	Krông Na	Buôn Đôn	Đắk Lắk	Same	Farmer	Farm	28			N/A	N/A	N/A	n/a	n/a	n/a	n/a	n/a	n/a	n/a	n/a	N/A	2017	14-Oct-17	14-Oct-17		20-Oct-17			P.falciparum							Case classsification NOT performed	n/a	n/a	1		.
OldSYS_1189				1992	25	Male	Not relevant	jang lành village	Krông Na	Buôn Đôn	Đắk Lắk	Same	Farmer	Farm	28			N/A	N/A	N/A	n/a	n/a	n/a	n/a	n/a	n/a	n/a	n/a	N/A	2017	14-Oct-17	14-Oct-17		19-Oct-17			P.vivax							Case classsification NOT performed	n/a	n/a	1		.
OldSYS_1190				1988	29	Male	Not relevant	ea rông	Krông Na	Buôn Đôn	Đắk Lắk	Same	Farmer	Farm	27			N/A	N/A	N/A	n/a	n/a	n/a	n/a	n/a	n/a	n/a	n/a	N/A	2017	14-Oct-17	14-Oct-17		20-Oct-17			P.falciparum							Case classsification NOT performed	n/a	n/a	1		.
OldSYS_1191				1998	19	Male	Not relevant	tiến thành	Phan Tiến	Bắc Bình	Bình Thuận	Same	Farmer	Farm	11			Yes	Yes	Yes		no	yes	no	no	no			Yes	2017	15-Oct-17	15-Oct-17		17-Oct-17			P.vivax			No	No			Indigenous malaria case	Indigenous		1
OldSYS_1192				1982	35	Male	Not relevant	làng nú	Ia Nan	Đức Cơ	Gia Lai	Same	Farmer	Farm	1			Yes	Yes	Yes	headaches	no	no	yes	no	no	Cambodia		Yes	2017	15-Oct-17	15-Oct-17		16-Oct-17			P.falciparum			No	Yes			Indigenous malaria case	Indigenous		1
OldSYS_1193				1968	49	Male	Not relevant	group 6	Đắk Mil town	Đắk Mil	Đắk Nông	Same	Farmer	Farm	26			N/A	N/A	N/A	n/a	n/a	n/a	n/a	n/a	n/a	n/a	n/a	N/A	2017	15-Oct-17	15-Oct-17		09-Nov-17			P.vivax							Case classsification NOT performed	n/a	n/a	1		.
OldSYS_1194				1966	51	Female	No	3	Bình Nghi	Tây Sơn	Bình Định	Not same	Farmer	Farm	3			Yes	Yes	Yes		no	no	no	yes	no	Border VN-Cambodia		Yes	2017	15-Oct-17	15-Oct-17		07-Nov-17			P.vivax			No	No			Overseas imported	Cambodia		1
OldSYS_1195				1987	30	Male	Not relevant	yok đôn national park	Krông Na	Buôn Đôn	Đắk Lắk	Same	Other	Others	28			N/A	N/A	N/A	n/a	n/a	n/a	n/a	n/a	n/a	n/a	n/a	N/A	2017	16-Oct-17	16-Oct-17		23-Oct-17			P.vivax							Case classsification NOT performed	n/a	n/a	1		.
OldSYS_1196				1968	49	Male	Not relevant	đoàn kết	Ia Piơr	Chư Prông	Gia Lai	Same	Farmer	Farm	2			Yes	No	No	headaches, tired	no	no	yes	yes	no			Yes	2017	16-Oct-17	16-Oct-17		17-Oct-17			P.vivax			No	No			Indigenous malaria case	Indigenous		1
OldSYS_1197				1993	24	Male	Not relevant	tân thành	Sơn Hội	Sơn Hòa	Phú Yên	Not same	Farmer	Farm	5			Yes	Yes	Yes		no	no	yes	no	yes	Hòn Đát, Sơn Định		Yes	2017	16-Oct-17	16-Oct-17		17-Oct-17			P.vivax			No	No			Provincial imported	Province		1
OldSYS_1198				1985	32	Male	Not relevant	ngân điền	Sơn Hà	Sơn Hòa	Phú Yên	Not same	Farmer	Farm	3			Yes	Yes	Yes		no	no	yes	no	yes	Tân Lập, Sông Hinh		Yes	2017	16-Oct-17	16-Oct-17		17-Oct-17			P.vivax			No	No			District imported	District		1
OldSYS_1199				2003	14	Male	Not relevant	bố lang	Sơn Thái	Khánh Vĩnh	Khánh Hòa	Same	Field farmer	Forest field	3			Yes	Yes	Yes		no	yes	no	no	no			Yes	2017	16-Oct-17	16-Oct-17		16-Oct-17			P.falciparum			No	No			Indigenous malaria case	Indigenous		1
OldSYS_1200				1999	18	Female	No	tà gộc	Khánh Thượng	Khánh Vĩnh	Khánh Hòa	Same	Field farmer	Forest field	2			Yes	Yes	No		no	yes	no	no	no			Yes	2017	16-Oct-17	16-Oct-17		16-Oct-17			P.vivax			No	No			Indigenous malaria case	Indigenous		1
OldSYS_1201				1989	28	Male	Not relevant	bờ ngăn	Krong	Kbang	Gia Lai	Same	Farmer	Farm	7			Yes	Yes	Yes		no	yes	no	no	no			N/A	2017	16-Oct-17	16-Oct-17		16-Oct-17			P.falciparum			No	No			Indigenous malaria case	Indigenous		1
OldSYS_1202				2000	17	Male	Not relevant	plei kdam	Ia Kdăm	Ia Pa	Gia Lai	Same	Farmer	Farm				Yes	Yes	No		no	yes	yes	no	no			N/A	2017	16-Oct-17	16-Oct-17		16-Oct-17			P.vivax			No	No			Indigenous malaria case	Indigenous		1
OldSYS_1203				1987	30	Male	Not relevant	3	Chư Ty town	Đức Cơ	Gia Lai	Same	Farmer	Farm	3			Yes	Yes	Yes	headaches	no	no	yes	no	no	Cambodia		Yes	2017	16-Oct-17	16-Oct-17		17-Oct-17			P.falciparum			No	No			Indigenous malaria case	Indigenous		1
OldSYS_1204				1988	29	Male	Not relevant	Dù village	Ia Mlăh	Krông Pa	Gia Lai	Same	Farmer	Farm	2			Yes	No	Yes	headaches	no	no	yes	no	no			Yes	2017	16-Oct-17	16-Oct-17		16-Oct-17			P.vivax			No	No			Indigenous malaria case	Indigenous		1
OldSYS_1205				1990	27	Male	Not relevant	blái village	Ia Rmok	Krông Pa	Gia Lai	Same	Farmer	Farm	3			Yes	Yes	Yes	headaches	no	no	yes	no	no			Yes	2017	16-Oct-17	16-Oct-17		17-Oct-17			P.falciparum			No	No			Indigenous malaria case	Indigenous		1
OldSYS_1206				1990	27	Male	Not relevant	Ekia village	Ia Rsai	Krông Pa	Gia Lai	Same	Farmer	Farm	3			Yes	No	Yes	headaches	no	yes	no	no	no			Yes	2017	16-Oct-17	16-Oct-17		17-Oct-17			P.falciparum			No	No			Indigenous malaria case	Indigenous		1
OldSYS_1207				1980	37	Male	Not relevant	blái village	Ia Rmok	Krông Pa	Gia Lai	Same	Farmer	Farm	3			Yes	Yes	Yes	headaches	no	no	yes	no	no			Yes	2017	16-Oct-17	16-Oct-17		17-Oct-17			P.falciparum			No	No			Indigenous malaria case	Indigenous		1
OldSYS_1208				1984	33	Male	Not relevant	mang krá	Ba Xa	Ba Tơ	Quảng Ngãi	Same	Farmer	Farm	3			Yes	Yes	Yes		no	yes	no	no	no	Gia Lai		N/A	2017	16-Oct-17	16-Oct-17		30-Oct-17			P.falciparum		Yes	No	No			Provincial imported	Province		0	no
OldSYS_1209				1997	20	Male	Not relevant	chư jú village	Ia Rsai	Krông Pa	Gia Lai	Same	Farmer	Farm	6			Yes	Yes	No	headaches	no	yes	no	no	no			Yes	2017	16-Oct-17	16-Oct-17		17-Oct-17			P.falciparum			No	No			Indigenous malaria case	Indigenous		1
OldSYS_1210				1999	18	Male	Not relevant	plei kmek	Ia Piar	Phú Thiện	Gia Lai	Not same	Farmer	Farm	7			Yes	Yes	No		no	yes	no	no	no			Yes	2017	16-Oct-17	16-Oct-17		16-Oct-17			P.falciparum			No	No			Commune imported	Commune		1
OldSYS_1211				1995	22	Male	Not relevant	làng bua	Ia Pnôn	Đức Cơ	Gia Lai	Same	Farmer	Farm	1			Yes	Yes	Yes	headaches	no	no	yes	yes	no	Cambodia		Yes	2017	16-Oct-17	16-Oct-17		16-Oct-17			P.falciparum			No	No			Indigenous malaria case	Indigenous		1
OldSYS_1212				1970	47	Male	Not relevant	area 3	Ghềnh ráng	Thành phố Quy Nhơn	Bình Định	Not same	Farmer	Farm	5			Yes	Yes	No		no	yes	yes	no	no	Gia lai		Yes	2017	16-Oct-17	16-Oct-17		16-Oct-17			P.falciparum			No	No			Provincial imported	Province		1
OldSYS_1213				1967	50	Male	Not relevant	Bình Minh	Ea Pô	Cư Jút	Đắk Nông	Same	Farmer	Farm	28			N/A	N/A	N/A	n/a	n/a	n/a	n/a	n/a	n/a	n/a	n/a	N/A	2017	16-Oct-17	16-Oct-17		23-Oct-17			P.falciparum							Case classsification NOT performed	n/a	n/a	1		.
OldSYS_1214				1978	39	Male	Not relevant	tul village	Ea Wer	Buôn Đôn	Đắk Lắk	Same	Farmer	Farm	25			N/A	N/A	N/A	n/a	n/a	n/a	n/a	n/a	n/a	n/a	n/a	N/A	2017	16-Oct-17	16-Oct-17		25-Oct-17			P.falciparum							Case classsification NOT performed	n/a	n/a	1		.
OldSYS_1215				1998	19	Male	Not relevant	tul village	Ea Wer	Buôn Đôn	Đắk Lắk	Same	Farmer	Farm	27			N/A	N/A	N/A	n/a	n/a	n/a	n/a	n/a	n/a	n/a	n/a	N/A	2017	16-Oct-17	16-Oct-17		20-Oct-17			P.vivax							Case classsification NOT performed	n/a	n/a	1		.
OldSYS_1216				1987	30	Male	Not relevant	DAK GRUNG	Đak Nhau	Bù Đăng	Bình Phước	Same	Worker	Worker	28			N/A	N/A	N/A	n/a	n/a	n/a	n/a	n/a	n/a	n/a	n/a	N/A	2017	17-Oct-17	17-Oct-17		18-Oct-17			P.vivax							Case classsification NOT performed	n/a	n/a	1		.
OldSYS_1217				1984	33	Male	Not relevant	nguyễn lương bằng street	Hòa Thắng	Thành phố Buôn Ma Thuột	Đắk Lắk	Same	Admin	Others	26			N/A	N/A	N/A	n/a	n/a	n/a	n/a	n/a	n/a	n/a	n/a	N/A	2017	17-Oct-17	17-Oct-17		23-Oct-17			P.vivax							Case classsification NOT performed	n/a	n/a	1		.
OldSYS_1218				1990	27	Male	Not relevant	bình nghĩa	Bình Tân	Bắc Bình	Bình Thuận	Same	Farmer	Farm	2			Yes	Yes	Yes		yes	no	no	no	no			Yes	2017	17-Oct-17	17-Oct-17		18-Oct-17			P.falciparum			No	No			Indigenous malaria case	Indigenous		1		42979
OldSYS_1219				1967	50	Male	Not relevant	tà gộc	Khánh Thượng	Khánh Vĩnh	Khánh Hòa	Same	Field farmer	Forest field	2			Yes	No	Yes		yes	no	no	no	no			Yes	2017	17-Oct-17	17-Oct-17		17-Oct-17			P.vivax			No	No			Indigenous malaria case	Indigenous		1
OldSYS_1220				1988	29	Male	Not relevant	blái village	Ia Rmok	Krông Pa	Gia Lai	Same	Farmer	Farm	4			Yes	Yes	Yes	headaches	no	no	yes	no	no			Yes	2017	17-Oct-17	17-Oct-17		18-Oct-17			P.falciparum			No	No			Indigenous malaria case	Indigenous		1
OldSYS_1221				1993	24	Male	Not relevant	bôn thăm	Ia Trok	Ia Pa	Gia Lai	Same	Farmer	Farm				Yes	Yes	Yes		no	no	yes	no	no			N/A	2017	17-Oct-17	17-Oct-17		17-Oct-17			P.vivax			No	No			Indigenous malaria case	Indigenous		1
OldSYS_1222				1976	41	Male	Not relevant	amasan	Ia Mrơn	Ia Pa	Gia Lai	Same	Farmer	Farm				Yes	Yes	No		no	yes	yes	no	no			N/A	2017	17-Oct-17	17-Oct-17		17-Oct-17			P.falciparum			No	No			Indigenous malaria case	Indigenous		1
OldSYS_1223				2001	16	Male	Not relevant	làng sơn	Ia Nan	Đức Cơ	Gia Lai	Same	Farmer	Farm	4			Yes	Yes	Yes	headaches, dizzy	yes	no	no	no	no			N/A	2017	17-Oct-17	17-Oct-17		17-Oct-17			P.falciparum			No	No			Indigenous malaria case	Indigenous		1
OldSYS_1224				1984	33	Male	Not relevant	suối cát	Xuân Phú	Ea Kar	Đắk Lắk	Same	Farmer	Farm	27			N/A	N/A	N/A	n/a	n/a	n/a	n/a	n/a	n/a	n/a	n/a	N/A	2017	17-Oct-17	17-Oct-17		24-Oct-17			P.vivax							Case classsification NOT performed	n/a	n/a	1		.
OldSYS_1225				1984	33	Male	Not relevant	suối cát	Xuân Phú	Ea Kar	Đắk Lắk	Same	Farmer	Farm	27			N/A	N/A	N/A	n/a	n/a	n/a	n/a	n/a	n/a	n/a	n/a	N/A	2017	17-Oct-17	18-Oct-17		26-Oct-17			P.vivax							Case classsification NOT performed	n/a	n/a	1		.
OldSYS_1226				2001	16	Male	Not relevant	CUÔR TAR village	Yang Tao	Lắk	Đắk Lắk	Same	Student	Students	28			N/A	N/A	N/A	n/a	n/a	n/a	n/a	n/a	n/a	n/a	n/a	N/A	2017	17-Oct-17	17-Oct-17		18-Oct-17			P.vivax							Case classsification NOT performed	n/a	n/a	1		.
OldSYS_1227				1987	30	Male	Not relevant	group area 3	Phú Hòa town	Chư Păh	Gia Lai	Same	Other	Others	29			N/A	N/A	N/A	n/a	n/a	n/a	n/a	n/a	n/a	n/a	n/a	N/A	2017	18-Oct-17	18-Oct-17		02-Nov-17			P.vivax							Case classsification NOT performed	n/a	n/a	1		.
OldSYS_1228				1991	26	Male	Not relevant	bình thắng	Sơn Thành Đông	Tây Hòa	Phú Yên	Same	Farmer	Farm	2			Yes	Yes	Yes	headaches	no	no	yes	no	no	Gia Lai		N/A	2017	18-Oct-17	18-Oct-17		20-Oct-17			P.falciparum			No	No			Provincial imported	Province		1
OldSYS_1229				1977	40	Male	Not relevant	2	Đông Giang	Hàm Thuận Bắc	Bình Thuận	Same	Field farmer	Forest field	7			Yes	Yes	Yes		no	yes	no	no	no			Yes	2017	18-Oct-17	18-Oct-17		19-Oct-17			P.vivax			No	No			Indigenous malaria case	Indigenous		1
OldSYS_1230				1971	46	Male	Not relevant	hòa bình	Vĩnh Hựu	Gò Công Tây	Tiền Giang	Not same	Freelancer	Others	2			Yes	Yes	Yes	headaches	no	no	yes	Ivory Coast	no	don't know		Yes	2017	18-Oct-17	18-Oct-17		18-Oct-17			P.falciparum		Yes	No	No			Overseas imported	Africa		0	no	no
OldSYS_1231				1982	35	Male	Not relevant	thái hòa	Hồng Thái	Bắc Bình	Bình Thuận	Same	Forest protector	Others	3			Yes	Yes	No		no	no	yes	no	no	Xã Phan Dũng huyện Tuy Phong		Yes	2017	18-Oct-17	18-Oct-17		20-Oct-17			P.vivax			No	No			Indigenous malaria case	Indigenous		1		2016
OldSYS_1232				1987	30	Male	Not relevant		Hoa Lư ward	Thành phố Pleiku	Gia Lai	Not same	Farmer	Farm	1			Yes	Yes	Yes		yes	no	no	no	yes	Đức Cơ - Gia Lai		Yes	2017	18-Oct-17	18-Oct-17		18-Oct-17			P.vivax			No	No			District imported	District		1
OldSYS_1233				1984	33	Male	Not relevant	pác pó	Ia Lâu	Chư Prông	Gia Lai	Same	Farmer	Farm	2			Yes	Yes	Yes		no	yes	yes	no	no			Yes	2017	18-Oct-17	18-Oct-17		19-Oct-17			P.falciparum							Indigenous malaria case	Indigenous		1
OldSYS_1234				1975	42	Male	Not relevant	group 4	Chư Ty town	Đức Cơ	Gia Lai	Same	Farmer	Farm	1			Yes	Yes	Yes	headaches	no	yes	no	no	no	Cambodia		Yes	2017	18-Oct-17	18-Oct-17		18-Oct-17			P.falciparum			No	No			Indigenous malaria case	Indigenous		1
OldSYS_1235				1990	27	Female	No	pác pó	Ia Lâu	Chư Prông	Gia Lai	Same	Farmer	Farm	2			Yes	Yes	Yes		no	yes	yes	no	no			Yes	2017	18-Oct-17	18-Oct-17		18-Oct-17			P.falciparum			No	No			Indigenous malaria case	Indigenous		1
OldSYS_1236				2000	17	Male	Not relevant	8	Chư Ty town	Đức Cơ	Gia Lai	Same	Farmer	Farm	2			Yes	Yes	Yes	headaches	no	no	yes	no	no	Cambodia		Yes	2017	18-Oct-17	18-Oct-17		19-Oct-17			P.vivax			No	No			Indigenous malaria case	Indigenous		1
OldSYS_1237				1966	51	Male	Not relevant	ninh thanh	Ea Kmút	Ea Kar	Đắk Lắk	Same	Admin	Others	29			N/A	N/A	N/A	n/a	n/a	n/a	n/a	n/a	n/a	n/a	n/a	N/A	2017	19-Oct-17	20-Oct-17		26-Oct-17			P.vivax							Case classsification NOT performed	n/a	n/a	1		.
OldSYS_1238				1964	53	Male	Not relevant	1	Ia Nhin	Chư Păh	Gia Lai	Same	Other	Others	0			N/A	N/A	N/A	n/a	n/a	n/a	n/a	n/a	n/a	n/a	n/a	N/A	2017	19-Oct-17	19-Oct-17		10-Nov-17			P.falciparum							Case classsification NOT performed	n/a	n/a	1		.
OldSYS_1239				1973	44	Male	Not relevant	hòn lây	Khánh Hiệp	Khánh Vĩnh	Khánh Hòa	Same	Field farmer	Forest field	4			Yes	No	Yes		no	yes	no	no	no			Yes	2017	19-Oct-17	19-Oct-17		21-Oct-17			Mixed			No	No			Indigenous malaria case	Indigenous		1
OldSYS_1240				1986	31	Male	Not relevant	thiết sơn 3	Thạch Hóa	Tuyên Hóa	Quảng Bình	Same	Farmer	Farm	29			Yes	Yes	Yes		no	no	yes	no	no			N/A	2017	19-Oct-17	19-Oct-17		19-Oct-17			P.falciparum			No	No			Indigenous malaria case	Indigenous		1
OldSYS_1241				1996	21	Male	Not relevant	ta ly	Bảo Thuận	Di Linh	Lâm Đồng	Not same	Farmer	Farm	28			Yes	Yes	Yes		no	no	no	no	yes	go to the forest in Ninh Thuận		N/A	2017	19-Oct-17	19-Oct-17		24-Oct-17			P.vivax			No	No			Provincial imported	Province		1
OldSYS_1242				2001	16	Female	No	hbel	Ia Kdăm	Ia Pa	Gia Lai	Same	Farmer	Farm				Yes	Yes	Yes		no	no	yes	no	no			N/A	2017	19-Oct-17	19-Oct-17		19-Oct-17			P.vivax			No	No			Indigenous malaria case	Indigenous		1
OldSYS_1243				2001	16	Male	Not relevant	làng bua	Ia Pnôn	Đức Cơ	Gia Lai	Same	Farmer	Farm	3			Yes	Yes	Yes	headaches	yes	no	no	no	no	Crossing the border: Cambodia		Yes	2017	19-Oct-17	19-Oct-17		19-Oct-17			P.falciparum			No	No			Indigenous malaria case	Indigenous		1
OldSYS_1244				1996	21	Male	Not relevant	húc thượng	Húc	Hướng Hóa	Quảng Trị	Same	Farmer	Farm	28			N/A	N/A	N/A	n/a	n/a	n/a	n/a	n/a	n/a	n/a	n/a	N/A	2017	19-Oct-17	19-Oct-17		19-Oct-17			P.vivax							Case classsification NOT performed	n/a	n/a	1		.
OldSYS_1245				1990	27	Female	No	trùm	Ba Tầng	Hướng Hóa	Quảng Trị	Same	Farmer	Farm	27			N/A	N/A	N/A	n/a	n/a	n/a	n/a	n/a	n/a	n/a	n/a	N/A	2017	19-Oct-17	19-Oct-17		19-Oct-17			P.vivax							Case classsification NOT performed	n/a	n/a	1		.
OldSYS_1246				1991	26	Male	Not relevant	tul b village	Krông Na	Buôn Đôn	Đắk Lắk	Same	Farmer	Farm	0			N/A	N/A	N/A	n/a	n/a	n/a	n/a	n/a	n/a	n/a	n/a	N/A	2017	19-Oct-17	19-Oct-17		25-Oct-17			P.vivax							Case classsification NOT performed	n/a	n/a	1		.
OldSYS_1247				1999	18	Male	Not relevant	ea rông	Krông Na	Buôn Đôn	Đắk Lắk	Same	Farmer	Farm	0			N/A	N/A	N/A	n/a	n/a	n/a	n/a	n/a	n/a	n/a	n/a	N/A	2017	19-Oct-17	19-Oct-17		25-Oct-17			P.falciparum							Case classsification NOT performed	n/a	n/a	1		.
OldSYS_1248				1968	49	Male	Not relevant	3	Bình Nghi	Tây Sơn	Bình Định	Not same	Farmer	Others	3			Yes	Yes	Yes		no	yes	no	no	no	gia lai		Yes	2017	19-Oct-17	19-Oct-17		20-Oct-17			P.falciparum			No	No			Provincial imported	Province		1
OldSYS_1249				1985	32	Male	Not relevant	group 1	Ea Kar town	Ea Kar	Đắk Lắk	Same	Other	Others	29			N/A	N/A	N/A	n/a	n/a	n/a	n/a	n/a	n/a	n/a	n/a	N/A	2017	20-Oct-17	24-Oct-17		31-Oct-17			P.vivax							Case classsification NOT performed	n/a	n/a	1		.
OldSYS_1250				1951	66	Female	No	ma nhe	Cà Lúi	Sơn Hòa	Phú Yên	Not same	Farmer	Farm	30			Yes	Yes	Yes		no	no	yes	no	yes	Sông Hinh		Yes	2017	20-Oct-17	20-Oct-17		23-Oct-17			P.vivax			No	No			District imported	District		1
OldSYS_1251				1990	27	Male	Not relevant	dốc cát	Sơn Hà	Sơn Hòa	Phú Yên	Same	Farmer	Farm	3			Yes	Yes	Yes		no	no	yes	no	no			N/A	2017	20-Oct-17	20-Oct-17		20-Oct-17			P.vivax			No	No			Indigenous malaria case	Indigenous		1
OldSYS_1252				2007	10	Female	No	tờ kắt	Đăk Kơ Ning	Kông Chro	Gia Lai	Same	Farmer	Farm	5			Yes	No	No	tired, headaches, back pain	no	yes	no	no	no			Yes	2017	20-Oct-17	20-Oct-17		20-Oct-17			P.falciparum			No	No			Indigenous malaria case	Indigenous		1
OldSYS_1253				2000	17	Male	Not relevant	làng khóp	Ia Krêl	Đức Cơ	Gia Lai	Same	Farmer	Farm	3			Yes	Yes	Yes	headaches	no	no	yes	no	no			Yes	2017	20-Oct-17	20-Oct-17		23-Oct-17			P.falciparum			No	No			Indigenous malaria case	Indigenous		1
OldSYS_1254				1988	29	Male	Not relevant	làng krai	Ia Kriêng	Đức Cơ	Gia Lai	Same	Farmer	Farm	2			Yes	Yes	Yes	headaches	no	no	yes	no	no	Cambodia		Yes	2017	20-Oct-17	20-Oct-17		23-Oct-17			P.falciparum			No	No			Indigenous malaria case	Indigenous		1
OldSYS_1255				1998	19	Male	Not relevant	chroko	Ia Kdăm	Ia Pa	Gia Lai	Same	Farmer	Farm				Yes	Yes	Yes		no	no	yes	no	no			N/A	2017	20-Oct-17	20-Oct-17		20-Oct-17			P.vivax			No	No			Indigenous malaria case	Indigenous		1
OldSYS_1256				1986	31	Male	Not relevant	du village	Chư Rcăm	Krông Pa	Gia Lai	Not same	Farmer	Farm	3			Yes	Yes	Yes	headaches	no	no	yes	no	no			Yes	2017	20-Oct-17	20-Oct-17		22-Oct-17			P.falciparum			No	No			Commune imported	Commune		1		2016
OldSYS_1257				1977	40	Female	No	vầng	Ba Tầng	Hướng Hóa	Quảng Trị	Not same	Farmer	Farm	2			Yes	Yes	Yes		no	yes	no	no	no			Yes	2017	20-Oct-17	20-Oct-17		23-Oct-17			P.vivax			No	No			Overseas imported	Laos		1
OldSYS_1258				1986	31	Male	Not relevant	amôr	A Xing	Hướng Hóa	Quảng Trị	Not same	Farmer	Farm	14			Yes	Yes	Yes		no	no	yes	yes	no			Yes	2017	20-Oct-17	20-Oct-17		23-Oct-17			P.vivax			No	No			Overseas imported	Laos		1
OldSYS_1259				1985	32	Male	Not relevant	ea knốp village	Cư Ni	Ea Kar	Đắk Lắk	Same	Farmer	Farm	27			N/A	N/A	N/A	n/a	n/a	n/a	n/a	n/a	n/a	n/a	n/a	N/A	2017	20-Oct-17	31-Oct-17		31-Oct-17			P.vivax							Case classsification NOT performed	n/a	n/a	1		.
OldSYS_1260				2006	11	Male	Not relevant	tiến thành	Phan Tiến	Bắc Bình	Bình Thuận	Same	Student	Students	3			Yes	Yes	Yes		no	yes	no	no	no			Yes	2017	21-Oct-17	21-Oct-17		22-Oct-17			P.vivax			No	No			Indigenous malaria case	Indigenous		1		2017
OldSYS_1261				1983	34	Male	Not relevant	3	Ia Nhin	Chư Păh	Gia Lai	Same	Other	Others	0			N/A	N/A	N/A	n/a	n/a	n/a	n/a	n/a	n/a	n/a	n/a	N/A	2017	21-Oct-17	21-Oct-17		10-Nov-17			P.falciparum							Case classsification NOT performed	n/a	n/a	1		.
OldSYS_1262				1964	53	Female	No	suối cối 2	Xuân Quang 1	Đồng Xuân	Phú Yên	Same	Farmer	Farm	6			Yes	Yes	Yes	tired, cough, sore throat	no	yes	no	no	no			N/A	2017	21-Oct-17	21-Oct-17		23-Oct-17			P.vivax			No	No			Indigenous malaria case	Indigenous		1
OldSYS_1263				1993	24	Male	Not relevant	tập đoàn 7	Chư Gu	Krông Pa	Gia Lai	Same	Farmer	Farm	3			Yes	Yes	Yes	headaches	no	yes	no	no	no			Yes	2017	21-Oct-17	21-Oct-17		22-Oct-17			P.falciparum			No	No			Indigenous malaria case	Indigenous		1
OldSYS_1264				1986	31	Male	Not relevant	làng tung	Ia Nan	Đức Cơ	Gia Lai	Same	Farmer	Farm	2			Yes	Yes	Yes	headaches	no	no	yes	no	no			Yes	2017	21-Oct-17	21-Oct-17		23-Oct-17			P.falciparum			No	Yes			Indigenous malaria case	Indigenous		1
OldSYS_1265				1981	36	Male	Not relevant	enan village	Ia Rsai	Krông Pa	Gia Lai	Same	Farmer	Farm	4			Yes	Yes	Yes	headaches	no	no	yes	no	no			Yes	2017	21-Oct-17	21-Oct-17		22-Oct-17			P.falciparum			No	No			Indigenous malaria case	Indigenous		1
OldSYS_1266				1987	30	Male	Not relevant	14	Ea Knốp town	Ea Kar	Đắk Lắk	Same	Farmer	Farm	24			N/A	N/A	N/A	n/a	n/a	n/a	n/a	n/a	n/a	n/a	n/a	N/A	2017	21-Oct-17	21-Oct-17		23-Oct-17			P.falciparum							Case classsification NOT performed	n/a	n/a	1		.
OldSYS_1267				1989	28	Male	Not relevant	1	Cư Prao	M'Drắk	Đắk Lắk	Same	Farmer	Farm	28			N/A	N/A	N/A	n/a	n/a	n/a	n/a	n/a	n/a	n/a	n/a	N/A	2017	21-Oct-17	21-Oct-17		23-Oct-17			P.falciparum							Case classsification NOT performed	n/a	n/a	1		.
OldSYS_1268				1979	38	Male	Not relevant	group 12	Phú Túc town	Krông Pa	Gia Lai	Same	Farmer	Farm	2			Yes	Yes	Yes	headaches	no	yes	no	no	no			Yes	2017	22-Oct-17	22-Oct-17		22-Oct-17			P.falciparum			No	No			Indigenous malaria case	Indigenous		1
OldSYS_1269				1965	52	Male	Not relevant	h lin	Ia Mrơn	Ia Pa	Gia Lai	Same	Farmer	Farm				Yes	Yes	Yes		no	no	yes	no	no			N/A	2017	22-Oct-17	22-Oct-17		22-Oct-17			P.falciparum			No	No			Indigenous malaria case	Indigenous		1
OldSYS_1270				1969	48	Female	No	hamlet 1	Đồng Tiến	Đồng Phú	Bình Phước	Same	Field farmer	Forest field	27			Yes	Yes	Yes		no	yes	no	no	no			Yes	2017	23-Oct-17	23-Oct-17		23-Oct-17			Mixed			No	No			Indigenous malaria case	Indigenous		1
OldSYS_1271				1993	24	Male	Not relevant	bôn h'liếp	Ia Sao	Ayun Pa town	Gia Lai	Same	Farmer	Farm	5			Yes	Yes	Yes		no	no	yes	no	no			N/A	2017	23-Oct-17	23-Oct-17		23-Oct-17			P.vivax			No	No			Indigenous malaria case	Indigenous		1
OldSYS_1272				1992	25	Male	Not relevant	chorhbroah	Chư Mố	Ia Pa	Gia Lai	Same	Farmer	Farm				Yes	Yes	Yes		no	no	yes	no	no			N/A	2017	23-Oct-17	23-Oct-17		23-Oct-17			P.falciparum			No	No			Indigenous malaria case	Indigenous		1
OldSYS_1273				1990	27	Male	Not relevant	plei kdam	Ia Kdăm	Ia Pa	Gia Lai	Same	Farmer	Farm				Yes	Yes	Yes		no	no	yes	no	no			N/A	2017	23-Oct-17	23-Oct-17		23-Oct-17			P.vivax			No	No			Indigenous malaria case	Indigenous		1
OldSYS_1274				1982	35	Male	Not relevant	thanh sơn	Ea Sar	Ea Kar	Đắk Lắk	Same	Farmer	Farm	28			N/A	N/A	N/A	n/a	n/a	n/a	n/a	n/a	n/a	n/a	n/a	N/A	2017	23-Oct-17	23-Oct-17		26-Oct-17			P.vivax							Case classsification NOT performed	n/a	n/a	1		.
OldSYS_1275				2007	10	Male	Not relevant	bố lang	Sơn Thái	Khánh Vĩnh	Khánh Hòa	Same	Field farmer	Forest field	3			Yes	No	No		no	yes	no	no	no			Yes	2017	24-Oct-17	24-Oct-17		31-Oct-18			P.vivax			No	No			Indigenous malaria case	Indigenous		1
OldSYS_1276				1990	27	Male	Not relevant	bố lang	Sơn Thái	Khánh Vĩnh	Khánh Hòa	Same	Field farmer	Forest field	1			Yes	No	No		no	yes	no	no	no			Yes	2017	24-Oct-17	24-Oct-17		31-Oct-17			P.vivax			No	No			Indigenous malaria case	Indigenous		1
OldSYS_1277				1994	23	Male	Not relevant	ba cẳng	Khánh Hiệp	Khánh Vĩnh	Khánh Hòa	Same	Field farmer	Forest field	7			Yes	No	No		yes	no	no	no	no			Yes	2017	24-Oct-17	24-Oct-17		24-Oct-17			P.vivax			No	No			Indigenous malaria case	Indigenous		1
OldSYS_1278				1988	29	Male	Not relevant	5	Đắk Lao	Đắk Mil	Đắk Nông	Not same	Farmer	Farm	3			Yes	Yes	Yes		no	no	yes	no	no			Yes	2017	24-Oct-17	24-Oct-17		30-Oct-17			P.falciparum			No	No			Overseas imported	Cambodia		1
OldSYS_1279				1992	25	Male	Not relevant	4	Chư Ty town	Đức Cơ	Gia Lai	Same	Farmer	Farm	7			Yes	Yes	Yes	headaches	no	no	yes	no	no	Cambodia		Yes	2017	24-Oct-17	24-Oct-17		24-Oct-17			P.falciparum			No	Yes			Indigenous malaria case	Indigenous		1
OldSYS_1280				1978	39	Male	Not relevant	làng khóp	Ia Krêl	Đức Cơ	Gia Lai	Same	Farmer	Farm	5			Yes	Yes	Yes	headaches	no	no	yes	no	no	Cambodia		Yes	2017	24-Oct-17	24-Oct-17		24-Oct-17			P.falciparum			Yes	No			Indigenous malaria case	Indigenous		1
OldSYS_1281				1990	27	Male	Not relevant	Giang thanh	Ea Dăh	Krông Năng	Đắk Lắk	Same	Farmer	Farm	27			N/A	N/A	N/A	n/a	n/a	n/a	n/a	n/a	n/a	n/a	n/a	N/A	2017	24-Oct-17	24-Oct-17		03-Nov-17			P.vivax							Case classsification NOT performed	n/a	n/a	1		.
OldSYS_1282				2002	15	Female	No	ba lòng	Ba Tầng	Hướng Hóa	Quảng Trị	Not same	Student	Students	3			Yes	Yes	Yes		no	yes	no	no	no			Yes	2017	25-Oct-17	25-Oct-17		25-Oct-17			P.falciparum			No	No			Overseas imported	Laos		1
OldSYS_1283				2013	4	Female	No	sró	Sơ Ró	Kông Chro	Gia Lai	Same	Farmer	Farm	2			Yes	No	No		yes	no	no	no	no			Yes	2017	25-Oct-17	25-Oct-17		27-Oct-17			P.falciparum			No	No			Indigenous malaria case	Indigenous		1
OldSYS_1284				1990	27	Male	Not relevant	mo đen 2	Ia Dom	Đức Cơ	Gia Lai	Same	Farmer	Farm	3			Yes	Yes	Yes	headaches	no	no	yes	yes	no	Crossing the border: Cambodia		Yes	2017	25-Oct-17	25-Oct-17		25-Oct-17			P.falciparum			No	No			Indigenous malaria case	Indigenous		1
OldSYS_1285				1999	18	Male	Not relevant	amarin	Ia Mrơn	Ia Pa	Gia Lai	Same	Farmer	Farm				Yes	Yes	Yes		no	no	yes	no	no			N/A	2017	25-Oct-17	25-Oct-17		25-Oct-17			P.vivax			No	No			Indigenous malaria case	Indigenous		1
OldSYS_1286				1992	25	Male	Not relevant	làng tung	Ia Nan	Đức Cơ	Gia Lai	Same	Farmer	Farm	4			Yes	Yes	Yes	headaches	no	no	yes	no	no			N/A	2017	25-Oct-17	25-Oct-17		25-Oct-17			P.falciparum			No	Yes			Indigenous malaria case	Indigenous		1
OldSYS_1287				1997	20	Male	Not relevant	tok	Ia Blang	Chư Sê	Gia Lai	Not same	Farmer	Farm	14			Yes	Yes	Yes		no	yes	no	no	yes	làng Mung - xã IaHla- Chưpưh		Yes	2017	25-Oct-17	25-Oct-17		26-Oct-17			P.vivax			No	No			Provincial imported	Province		1
OldSYS_1288				2003	14	Female	No	Sró	SRó	Kông Chro	Gia Lai	Same	Children under 6, unschooling	Others	28			N/A	N/A	N/A	n/a	n/a	n/a	n/a	n/a	n/a	n/a	n/a	N/A	2017	25-Oct-17	25-Oct-17		30-Oct-17			P.falciparum							Case classsification NOT performed	n/a	n/a	1		.
OldSYS_1289				1982	35	Male	Not relevant	bình đức	Phan Hiệp	Bắc Bình	Bình Thuận	Same	Employee	Others	5			Yes	Yes	No		no	no	yes	no	no			Yes	2017	26-Oct-17	26-Oct-17		26-Oct-17			P.vivax			No	No			Indigenous malaria case	Indigenous		1		don't remember
OldSYS_1290				1984	33	Female	No	tân thành	Suối Bạc	Sơn Hòa	Phú Yên	Same	Farmer	Farm	3			Yes	Yes	Yes	headaches	yes	no	no	no	no			Yes	2017	26-Oct-17	26-Oct-17		06-Dec-17			P.falciparum			No	No			Indigenous malaria case	Indigenous		1
OldSYS_1291				1997	20	Male	Not relevant	bù bưng	Đak Ơ	Bù Gia Mập	Bình Phước	Same	Field farmer	Forest field	27			Yes	Yes	Yes		no	yes	no	no	no			Yes	2017	26-Oct-17	26-Oct-17		03-Nov-17			P.falciparum			No	No			Indigenous malaria case	Indigenous		1
OldSYS_1292				1993	24	Male	Not relevant	tok	Ia Blang	Chư Sê	Gia Lai	Not same	Farmer	Farm	14			Yes	Yes	Yes		no	yes	no	no	yes	Làng Mung, ia Hla, Chư Pưh		Yes	2017	26-Oct-17	26-Oct-17		26-Oct-17			P.falciparum			No	No			Provincial imported	Province		1
OldSYS_1293				1991	26	Male	Not relevant	Klong Bong	Tà Năng	Đức Trọng	Lâm Đồng	Same	Farmer	Farm	29			N/A	N/A	N/A	n/a	n/a	n/a	n/a	n/a	n/a	n/a	n/a	N/A	2017	26-Oct-17	26-Oct-17		30-Oct-17			P.vivax							Case classsification NOT performed	n/a	n/a	1		.
OldSYS_1294				1998	19	Male	Not relevant	h'lang village	Chư Rcăm	Krông Pa	Gia Lai	Same	Farmer	Farm	23			Yes	No	Yes	headaches	no	yes	no	no	no			Yes	2017	27-Oct-17	27-Oct-17		28-Oct-17			P.vivax			No	No			Indigenous malaria case	Indigenous		1		2016
OldSYS_1295				1988	29	Male	Not relevant	8	Trường Xuân	Đắk Song	Đắk Nông	Same	Farmer	Farm	27			Yes	Yes	Yes		yes	yes	no	no	no			Yes	2017	27-Oct-17	27-Oct-17		01-Nov-17			P.vivax			No	No			Indigenous malaria case	Indigenous		1
OldSYS_1296				1982	35	Male	Not relevant	toát village	Ia Rsươm	Krông Pa	Gia Lai	Same	Farmer	Farm	26			Yes	Yes	No	headaches	no	yes	no	no	no			Yes	2017	27-Oct-17	27-Oct-17		28-Oct-17			P.falciparum			No	No			Indigenous malaria case	Indigenous		1		don't remember
OldSYS_1297				1970	47	Male	Not relevant	hamlet 3	Lộc An	Lộc Ninh	Bình Phước	Same	Field farmer	Forest field	28			Yes	Yes	Yes		no	yes	no	no	no			Yes	2017	27-Oct-17	27-Oct-17		27-Oct-17			P.vivax			No	No			Indigenous malaria case	Indigenous		1
OldSYS_1298				1977	40	Male	Not relevant	đức ngọc	Đức Hóa	Tuyên Hóa	Quảng Bình	Same	Farmer	Farm	28			Yes	No	No		no	no	yes	no	no			Yes	2017	27-Oct-17	27-Oct-17		27-Oct-17			P.vivax			No	No			Indigenous malaria case	Indigenous		1
OldSYS_1299				1983	34	Male	Not relevant	tân xương	SUỐI CÁT	Cam Lâm	Khánh Hòa	Same	Freelancer	Others	5			Yes	Yes	Yes	fever	no	no	yes	no	no			Yes	2017	27-Oct-17	27-Oct-17		01-Nov-17			P.vivax			No	No			Indigenous malaria case	Indigenous		1
OldSYS_1300				1975	42	Male	Not relevant	4	Ia Đal	Ia H'Drai	Kon Tum	Same	Farmer	Farm				Yes	No	No		no	yes	no	no	no			Yes	2017	27-Oct-17	27-Oct-17		01-Nov-17			P.falciparum			No				Indigenous malaria case	Indigenous		1
OldSYS_1301				1975	42	Male	Not relevant	chư knông	Ia Hiao	Phú Thiện	Gia Lai	Same	Farmer	Farm				Yes	Yes	No		no	yes	no	no	no			Yes	2017	27-Oct-17	27-Oct-17		01-Nov-17			P.falciparum			No	No			Indigenous malaria case	Indigenous		1
OldSYS_1302				1957	60	Female	No	đức hưng	Ia Nan	Đức Cơ	Gia Lai	Same	Farmer	Farm	2			Yes	Yes	Yes	headaches	no	yes	no	no	no			Yes	2017	27-Oct-17	27-Oct-17		30-Oct-17			Mixed			No	No			Indigenous malaria case	Indigenous		1
OldSYS_1303				1997	20	Female	No	1	Đắk Ngo	Tuy Đức	Đắk Nông	Same	Farmer	Farm	27			N/A	N/A	N/A	n/a	n/a	n/a	n/a	n/a	n/a	n/a	n/a	N/A	2017	27-Oct-17	27-Oct-17		07-Nov-17			P.falciparum							Case classsification NOT performed	n/a	n/a	1		.
OldSYS_1304				1986	31	Male	Not relevant	vĩnh khương	Vĩnh Hiệp	Vĩnh Thạnh	Bình Định	Not same	Electrician	Others	4			Yes	Yes	Yes		no	no	yes	no	no	Đăk Lăk		Yes	2017	27-Oct-17	27-Oct-17		03-Nov-17			P.vivax			No	No			Provincial imported	Province		1		21/07/2017
OldSYS_1305				1986	31	Male	Not relevant	vĩnh khương	Vĩnh Hiệp	Vĩnh Thạnh	Bình Định	Not same	Electrician	Others	4			Yes	Yes	Yes		no	no	yes	no	no	Đăk Lăk		Yes	2017	27-Oct-17	27-Oct-17		03-Nov-17			P.vivax			No	No			Provincial imported	Province		1		21/07/2017
OldSYS_1306				2014	3	Female	No	tờ kắt	Đăk Kơ Ning	Kông Chro	Gia Lai	Same			12			Yes	No	No		no	yes	no	no	no			Yes	2017	28-Oct-17	28-Oct-17		30-Oct-17			P.falciparum			No	No			Indigenous malaria case	Indigenous		1
OldSYS_1307				1998	19	Male	Not relevant	1	Sông Lũy	Bắc Bình	Bình Thuận	Same	Officer	Others	3			Yes	Yes	Yes	headaches	no	no	yes	no	no	go to the forest in Phan Lâm		Yes	2017	28-Oct-17	28-Oct-17		29-Oct-17			P.vivax			No	No			Indigenous malaria case	Indigenous		1
OldSYS_1308				2015	2	Male	Not relevant	bù lư	Bù Gia Mập	Bù Gia Mập	Bình Phước	Same	Children	Children	28			Yes	Yes	Yes		yes	no	no	no	no			Yes	2017	28-Oct-17	28-Oct-17		28-Oct-17			P.falciparum			No	No			Indigenous malaria case	Indigenous		1
OldSYS_1309				2009	8	Male	Not relevant	cóc	Thượng Trạch	Bố Trạch	Quảng Bình	Same	Student	Students	1			Yes	Yes	Yes		yes	no	no	no	no			N/A	2017	28-Oct-17	28-Oct-17		01-Nov-17			P.falciparum			No	No			Indigenous malaria case	Indigenous		1
OldSYS_1310				2013	4	Male	Not relevant	ban	Thượng Trạch	Bố Trạch	Quảng Bình	Same	Student	Students	1			Yes	Yes	Yes		yes	no	no	no	no			N/A	2017	28-Oct-17	28-Oct-17		01-Nov-17			P.falciparum			No	Yes			Indigenous malaria case	Indigenous		1
OldSYS_1311				1980	37	Male	Not relevant	đak úy	Đak Nhau	Bù Đăng	Bình Phước	Same	Field farmer	Forest field	28			Yes	Yes	Yes		no	yes	no	no	no			Yes	2017	28-Oct-17	28-Oct-17		28-Oct-17			P.vivax			No	No			Indigenous malaria case	Indigenous		1
OldSYS_1312				2000	17	Male	Not relevant	đak u	Đak Ơ	Bù Gia Mập	Bình Phước	Same	Field farmer	Forest field	28			Yes	Yes	Yes		no	yes	no	no	no			Yes	2017	28-Oct-17	28-Oct-17		03-Dec-17			P.falciparum			No	No			Indigenous malaria case	Indigenous		1
OldSYS_1313				2001	16	Male	Not relevant	plei kdam	Ia Kdăm	Ia Pa	Gia Lai	Same	Farmer	Farm				Yes	Yes	Yes		no	no	yes	no	no			N/A	2017	28-Oct-17	28-Oct-17		28-Oct-17			P.vivax			No	No			Indigenous malaria case	Indigenous		1
OldSYS_1314				1986	31	Male	Not relevant	làng tung	ia Nan	Đức Cơ	Gia Lai	Same	Farmer	Farm	2			Yes	Yes	Yes	headaches	no	no	yes	no	no	Cambodia		Yes	2017	28-Oct-17	28-Oct-17		30-Oct-17			P.falciparum			No	Yes			Indigenous malaria case	Indigenous		1
OldSYS_1315				1995	22	Male	Not relevant	2	Phong Phú	Tuy Phong	Bình Thuận	Same	Forest goer	Forest goers	3			Yes	Yes	Yes		no	no	yes	no	no			Yes	2017	29-Oct-17	29-Oct-17		29-Oct-17			P.vivax			No	No			Indigenous malaria case	Indigenous		1
OldSYS_1316				1981	36	Male	Not relevant	1	Ia Blang	Chư Sê	Gia Lai	Not same	Teacher	Others	14			Yes	Yes	Yes		no	no	no	no	yes	Đức Cơ		Yes	2017	29-Oct-17	29-Oct-17		29-Oct-17			P.falciparum			No	No			Provincial imported	Province		1
OldSYS_1317				1991	26	Male	Not relevant	rchai 1	Phú Hội	Đức Trọng	Lâm Đồng	Same	Other	Others	27			N/A	N/A	N/A	n/a	n/a	n/a	n/a	n/a	n/a	n/a	n/a	N/A	2017	29-Oct-17	29-Oct-17		06-Nov-17			P.vivax							Case classsification NOT performed	n/a	n/a	1		.
OldSYS_1318				1992	25	Male	Not relevant	đak u	Đak Ơ	Bù Gia Mập	Bình Phước	Same	Field farmer	Forest field	27			Yes	Yes	Yes		no	yes	no	no	no			Yes	2017	29-Oct-17	29-Oct-17		29-Oct-17			P.falciparum			No	No			Indigenous malaria case	Indigenous		1
OldSYS_1319				1985	32	Female	No	bù lư	Bù Gia Mập	Bù Gia Mập	Bình Phước	Same	Field farmer	Forest field	28			Yes	Yes	Yes		no	yes	no	no	no			Yes	2017	29-Oct-17	29-Oct-17		29-Oct-17			P.falciparum			No	No			Indigenous malaria case	Indigenous		1
OldSYS_1320				1985	32	Male	Not relevant	làng lâm	Bo Nhai	Ô Ia Đao	Natakyri	Not same	Farmer	Farm	2			Yes	Yes	Yes	headaches	no	no	yes	no	yes			Yes	2017	29-Oct-17	29-Oct-17		30-Oct-17			P.falciparum			No	No			Provincial imported	Province		1
OldSYS_1321				1983	34	Male	Not relevant	làng lâm	Bo nhai	Ô Ia Đao	Natakyri	Not same	Farmer	Farm	1			Yes	Yes	Yes	headaches	no	no	yes	no	yes	Cambodia		Yes	2017	29-Oct-17	29-Oct-17		30-Oct-17			P.falciparum			No	No			Overseas imported	Cambodia		1
OldSYS_1322				1957	60	Female	No	Phước An	Bình Tân	Phú Riềng	Bình Phước	Same	Farmer	Farm	26			N/A	N/A	N/A	n/a	n/a	n/a	n/a	n/a	n/a	n/a	n/a	N/A	2017	29-Oct-17	29-Oct-17		07-Nov-17			P.falciparum							Case classsification NOT performed	n/a	n/a	1		.
OldSYS_1323				1962	55	Female	No	12	Quảng Hòa	Đắk Glong	Đắk Nông	Same	Farmer	Farm	29			N/A	N/A	N/A	n/a	n/a	n/a	n/a	n/a	n/a	n/a	n/a	N/A	2017	29-Oct-17	06-Nov-17		10-Nov-17			P.falciparum							Case classsification NOT performed	n/a	n/a	1		.
OldSYS_1324				1988	29	Male	Not relevant	tul village	Ea Wer	Buôn Đôn	Đắk Lắk	Same	Farmer	Farm	26			N/A	N/A	N/A	n/a	n/a	n/a	n/a	n/a	n/a	n/a	n/a	N/A	2017	29-Oct-17	29-Oct-17		21-Nov-17			P.falciparum							Case classsification NOT performed	n/a	n/a	1		.
OldSYS_1325				1981	36	Male	Not relevant	LÀNG HÁT 2	Ia Vê	Chư Prông	Gia Lai	Same	Worker	Worker	29			N/A	N/A	N/A	n/a	n/a	n/a	n/a	n/a	n/a	n/a	n/a	N/A	2017	30-Oct-17	30-Oct-17		31-Oct-17			P.vivax							Case classsification NOT performed	n/a	n/a	1		.
OldSYS_1326				1998	19	Male	Not relevant	lao village	Chư Gu	Krông Pa	Gia Lai	Same	Farmer	Farm	25			Yes	Yes	Yes	headaches	no	no	yes	no	no			Yes	2017	30-Oct-17	30-Oct-17		30-Oct-17			P.vivax			No	No			Indigenous malaria case	Indigenous		1
OldSYS_1327				1986	31	Male	Not relevant	group 9	Đa Kai	Đức Linh	Bình Thuận	Not same	Farmer	Farm	7			Yes	Yes	No		no	no	yes	no	yes	go to the forest in Đức Kơ-Gia Lai		Yes	2017	30-Oct-17	30-Oct-17		31-Oct-17			P.vivax			No	No			Provincial imported	Province		1
OldSYS_1328				1978	39	Male	Not relevant	b1 village	Ea Súp town	Ea Súp	ĐẮK LẮK	Not same	Farmer	Farm	29			Yes	Yes	Yes	body pain	no	yes	no	no	no	Làm rẫy xã CưMlan		Yes	2017	30-Oct-17	30-Oct-17		31-Oct-17			P.vivax			No	No			District imported	District		1
OldSYS_1329				1982	35	Male	Not relevant	ea sar village	Ea Sar	Ea Kar	ĐẮK LẮK	Not same	Farmer	Farm	2			Yes	Yes	Yes		no	no	yes	no	no	go to the forest in bảo tồn xã Ea Sô		Yes	2017	30-Oct-17	30-Oct-17		30-Oct-17			P.vivax			No	No			Commune imported	Commune		1		41913
OldSYS_1330				1957	60	Male	Not relevant	kô tam village	Ea Tu	Thành phố buôn ma thuột	ĐẮK LẮK	Same	Farmer	Farm	14			Yes	Yes	Yes	no	yes	no	no	no	no			No	2017	30-Oct-17	30-Oct-17		30-Oct-17			P.falciparum			No	No			Indigenous malaria case	Indigenous		1		42776
OldSYS_1331				1976	41	Male	Not relevant	đak liên	Đak Nhau	Bù Đăng	Bình Phước	Same	Field farmer	Forest field	29			Yes	Yes	Yes		no	yes	no	no	no			Yes	2017	30-Oct-17	30-Oct-17		30-Oct-17			P.vivax			No	No			Indigenous malaria case	Indigenous		1
OldSYS_1332				1988	29	Male	Not relevant	hamlet phước tiến	Hưng Phước	Bù Đốp	Bình Phước	Same	Field farmer	Forest field	27			Yes	Yes	Yes		no	no	no	no	no			Yes	2017	30-Oct-17	30-Oct-17		09-Nov-17			P.falciparum			No	No			Indigenous malaria case	Indigenous		0	no	28/10/2017
OldSYS_1333				2007	10	Male	Not relevant	lương điền thượng	Lộc Điền	Phú Lộc	Thừa Thiên Huế	Not same	Forest goer	Forest goers	7			Yes	Yes	Yes	headaches	no	no	no	no	yes	Gia Lai		Yes	2017	30-Oct-17	30-Oct-17		30-Oct-17			P.falciparum			No	No			Provincial imported	Province		1
OldSYS_1334				1985	32	Male	Not relevant	3	Đông	Kbang	Gia Lai	Same	Forest goer	Forest goers	5			Yes	Yes	Yes	no	no	no	yes	no	no			Yes	2017	30-Oct-17	30-Oct-17		31-Oct-17			P.falciparum			No	No			Indigenous malaria case	Indigenous		1
OldSYS_1335				1985	32	Male	Not relevant	3	Đông	Kbang	Gia Lai	Same	Forest goer	Forest goers	5			Yes	Yes	Yes	no	no	no	yes	no	no			Yes	2017	30-Oct-17	30-Oct-17		31-Oct-17			P.falciparum			No	No			Indigenous malaria case	Indigenous		1
OldSYS_1336				2002	15	Male	Not relevant	h'briu	Chư Mố	Ia Pa	Gia Lai	Same	Farmer	Farm				Yes	Yes	Yes		no	no	yes	no	no			N/A	2017	30-Oct-17	30-Oct-17		30-Oct-17			P.vivax			No	No			Indigenous malaria case	Indigenous		1
OldSYS_1337				1984	33	Male	Not relevant	h'briu	Chư Mố	Ia Pa	Gia Lai	Same	Farmer	Farm				Yes	Yes	Yes		no	no	yes	no	no			N/A	2017	30-Oct-17	30-Oct-17		30-Oct-17			P.vivax			No	No			Indigenous malaria case	Indigenous		1
OldSYS_1338				1998	19	Male	Not relevant	lao village	Chư Gu	Krông Pa	Gia Lai	Same	Farmer	Farm	5			Yes	Yes	Yes	headaches	no	no	yes	no	no			Yes	2017	30-Oct-17	30-Oct-17		31-Oct-17			P.vivax			No	No			Indigenous malaria case	Indigenous		1
OldSYS_1339				1979	38	Female	No	bôn chơ ma	Ia Trok	Ia Pa	Gia Lai	Same	Farmer	Farm				Yes	Yes	Yes		no	no	yes	no	no			N/A	2017	30-Oct-17	30-Oct-17		30-Oct-17			P.falciparum			No	No			Indigenous malaria case	Indigenous		1
OldSYS_1340				1985	32	Male	Not relevant	ct 30/4	Ia Nan	Đức Cơ	Gia Lai	Same	Farmer	Farm	3			Yes	Yes	Yes	headaches	no	no	no	no	no	Cambodia		Yes	2017	30-Oct-17	30-Oct-17		31-Oct-17			P.falciparum			No	No			Indigenous malaria case	Indigenous		1
OldSYS_1341				1987	30	Male	Not relevant	bôn jul	Ia Broăi	Ia Pa	Gia Lai	Same	Farmer	Farm				Yes	Yes	Yes		no	no	yes	no	no			N/A	2017	30-Oct-17	30-Oct-17		30-Oct-17			P.falciparum			No	No			Indigenous malaria case	Indigenous		1
OldSYS_1342				1972	45	Male	Not relevant	Piơr 1	Ia Piơr	Chư Prông	Gia Lai	Same	Farmer	Farm	1			Yes	No	No	headaches	no	yes	no	no	no			Yes	2017	30-Oct-17	30-Oct-17		01-Nov-17			P.falciparum			No	No			Indigenous malaria case	Indigenous		1
OldSYS_1343				1983	34	Male	Not relevant	làng bua	Ia Pnôn	Đức Cơ	Gia Lai	Same	Farmer	Farm	2			Yes	Yes	Yes	headaches	no	yes	no	no	no	Cambodia		Yes	2017	30-Oct-17	30-Oct-17		31-Oct-17			P.falciparum			No	No			Indigenous malaria case	Indigenous		1
OldSYS_1344				1992	25	Male	Not relevant	h'lang village	Chư Rcăm	Krông Pa	Gia Lai	Same	Farmer	Farm	24			Yes	No	Yes	headaches	no	yes	no	no	no			Yes	2017	31-Oct-17	31-Oct-17		01-Nov-17			P.vivax			No	No			Indigenous malaria case	Indigenous		1		2015
OldSYS_1345				2000	17	Male	Not relevant	trí b village	Krông Na	Buôn Đôn	ĐẮK LẮK	Same	Farmer	Farm	10			Yes	Yes	Yes	headaches, sore throat	no	no	yes	no	no			Yes	2017	31-Oct-17	31-Oct-17		01-Nov-17			P.vivax			Yes	No			Indigenous malaria case	Indigenous		1		2016
OldSYS_1346				1993	24	Male	Not relevant	jang lành village	Krông na	Buôn Đôn	ĐẮK LẮK	Same	Farmer	Farm	3			Yes	Yes	Yes	headaches, sore throat	no	no	yes	no	no			Yes	2017	31-Oct-17	31-Oct-17		31-Oct-17			P.vivax			No	No			Indigenous malaria case	Indigenous		1		2015
OldSYS_1347				1953	64	Male	Not relevant	thanh tâm	Thanh Phú	Bình Long town	Bình Phước	Same	Field farmer	Forest field	28			Yes	No	Yes		no	no	no	no	no			Yes	2017	31-Oct-17	31-Oct-17		03-Nov-17			P.falciparum			No	No			Indigenous malaria case	Indigenous		0	no	27/10/2017
OldSYS_1348				2009	8	Male	Not relevant	bù dốt	Bù Gia Mập	Bù Gia Mập	Bình Phước	Same	Field farmer	Forest field	27			Yes	Yes	Yes		no	yes	no	no	no			Yes	2017	31-Oct-17	31-Oct-17		31-Oct-17			P.falciparum			No	Yes			Indigenous malaria case	Indigenous		1
OldSYS_1349				1997	20	Male	Not relevant	10	Đak Ơ	Bù Gia Mập	Bình Phước	Same	Field farmer	Forest field	28			Yes	Yes	Yes		no	yes	no	no	no			Yes	2017	31-Oct-17	31-Oct-17		31-Oct-17			P.vivax			No	Yes			Indigenous malaria case	Indigenous		1
OldSYS_1350				1993	24	Male	Not relevant	làng bua	Ia Pnôn	Đức Cơ	Gia Lai	Same	Farmer	Farm	2			Yes	Yes	Yes	headaches	no	no	yes	no	no			Yes	2017	31-Oct-17	31-Oct-17		01-Nov-17			P.falciparum			No	No			Indigenous malaria case	Indigenous		1
OldSYS_1351				1993	24	Male	Not relevant	làng chan	Ia Pnôn	Đức Cơ	Gia Lai	Same	Farmer	Farm				Yes	Yes	Yes	headaches	no	no	no	no	no			Yes	2017	31-Oct-17	31-Oct-17		01-Nov-17			P.falciparum			No	No			Indigenous malaria case	Indigenous		1
OldSYS_1352				1975	42	Male	Not relevant	làng chan	Ia Pnôn	Đức Cơ	Gia Lai	Same	Farmer	Farm	5			Yes	Yes	Yes	headaches	no	no	no	no	no			Yes	2017	31-Oct-17	31-Oct-17		01-Nov-17			P.falciparum			No	No			Indigenous malaria case	Indigenous		1
OldSYS_1353				1975	42	Male	Not relevant	làng chan	Ia Pnôn	Đức Cơ	Gia Lai	Same	Farmer	Farm	5			Yes	Yes	Yes	headaches	no	no	no	no	no			Yes	2017	31-Oct-17	31-Oct-17		01-Nov-17			P.falciparum			No	No			Indigenous malaria case	Indigenous		1
OldSYS_1354				1983	34	Male	Not relevant	làng bua	Ia Pnôn	Đức Cơ	Gia Lai	Same	Farmer	Farm	3			Yes	Yes	Yes	headaches	no	yes	no	no	no			Yes	2017	31-Oct-17	31-Oct-17		01-Nov-17			P.falciparum			No	No			Indigenous malaria case	Indigenous		1
OldSYS_1355				1987	30	Male	Not relevant	quý đức	Ia Trok	Ia Pa	Gia Lai	Same	Farmer	Farm				Yes	Yes	Yes		no	no	yes	no	no			N/A	2017	31-Oct-17	31-Oct-17		31-Oct-17			P.falciparum			No	No			Indigenous malaria case	Indigenous		1
OldSYS_1356				1990	27	Male	Not relevant	group 6	Phú Thiện town	Phú Thiện	Gia Lai	Not same	Farmer	Farm	2			Yes	Yes	Yes		no	no	yes	no	no	Đăk Lăk		Yes	2017	31-Oct-17	31-Oct-17		02-Nov-17			P.falciparum			No	No			Provincial imported	Province		1
OldSYS_1357				1961	56	Male	Not relevant	đăk tân	Nam Xuân	KRông Nô	Đắk Nông	Same	Farmer	Farm	29			Yes	Yes	Yes	no	yes	no	no	no	no			Yes	2017	31-Oct-17	31-Oct-17		08-Nov-17			P.falciparum			No	No			Indigenous malaria case	Indigenous		1
OldSYS_1358				1975	42	Male	Not relevant	quý đức	Ia Trok	Ia Pa	Gia Lai	Same	Farmer	Farm	29			N/A	N/A	N/A	n/a	n/a	n/a	n/a	n/a	n/a	n/a	n/a	N/A	2017	31-Oct-17	31-Oct-17		01-Nov-17			P.falciparum							Case classsification NOT performed	n/a	n/a	1		.
OldSYS_1359				2010	7	Male	Not relevant	bù dốt	Bù Gia Mập	Bù Gia Mập	Bình Phước	Same	Student	Students	26			N/A	N/A	N/A	n/a	n/a	n/a	n/a	n/a	n/a	n/a	n/a	N/A	2017	31-Oct-17	31-Oct-17		06-Nov-17			P.falciparum							Case classsification NOT performed	n/a	n/a	1		.
mẹ: Thị Ben				1	Old system	1
OldSYS_1360				2001	16	Male	Not relevant	4	EaHleo	Ea H' Leo	ĐẮK LẮK	Same	Student	Students	4			Yes	Yes	Yes		yes	no	no	no	no			Yes	2017	01-Nov-17	01-Nov-17		08-Nov-17			P.vivax			No	No			Indigenous malaria case	Indigenous		1
OldSYS_1361				1985	32	Male	Not relevant	8	Bom Bo	Bù Đăng	Bình Phước	Same	Other	Others	55			N/A	N/A	N/A	n/a	n/a	n/a	n/a	n/a	n/a	n/a	n/a	N/A	2017	01-Nov-17	01-Nov-17		07-Nov-17			P.vivax							Case classsification NOT performed	n/a	n/a	1		.
OldSYS_1362				1994	23	Male	Not relevant	hồng thắng	Đôn Phục	Con Cuông	Nghệ An	Same	Field farmer	Forest field				No											N/A	2017	01-Nov-17	01-Nov-17		01-Nov-17			P.vivax							Indigenous malaria case	Indigenous		1
OldSYS_1363				1992	25	Male	Not relevant	làng tung	Ia Nan	Đức Cơ	Gia Lai	Same	Farmer	Farm	1			Yes	Yes	Yes	headaches	no	no	no	no	no			Yes	2017	01-Nov-17	01-Nov-17		02-Nov-17			P.falciparum			No	Yes			Indigenous malaria case	Indigenous		1
OldSYS_1364				1960	57	Male	Not relevant	làng bi	Ia O	Ia Grai	Gia Lai	Same	Farmer	Farm	5			Yes	Yes	Yes	cough	no	yes	no	yes	no			Yes	2017	01-Nov-17	01-Nov-17		01-Nov-17			P.falciparum			No	No			Indigenous malaria case	Indigenous		1
OldSYS_1365				1993	24	Male	Not relevant	hồng thắng	Đôn Phục	Con Cuông	Nghệ An	Not same	Farmer	Farm	16			Yes	Yes	Yes	tired	no	no	yes	no	no	Lâm Đồng		N/A	2017	11-Jan-17	11-Jan-17		14-Jan-17			P.vivax			No	Yes			Provincial imported	Province		1
OldSYS_1366				1962	55	Male	Not relevant	làng tung	Ia Nan	Đức Cơ	Gia Lai	Same						Yes	Yes	Yes	headaches. dizzy	no	yes	no	no	no			Yes	2017	02-Nov-17	02-Nov-17		02-Nov-17			P.falciparum			No	Yes			Indigenous malaria case	Indigenous		1
OldSYS_1367				2008	9	Female	No	thanh 1	Thanh	Hướng Hóa	Quảng Trị	Same	Student	Students	3			Yes	Yes	Yes		yes	no	no	no	no			Yes	2017	02-Nov-17	02-Nov-17		02-Nov-17			P.vivax			No	No			Indigenous malaria case	Indigenous		1
OldSYS_1368				1968	49	Male	Not relevant	6	Ia Jlơi	Ea Súp	ĐẮK LẮK	Not same	Farmer	Farm	1			Yes	Yes	Yes	headaches	yes	no	no	no	no			Yes	2017	02-Nov-17	02-Nov-17		02-Nov-17			P.falciparum			No	No			Overseas imported	Cambodia		1
OldSYS_1369				1997	20	Male	Not relevant	bù bưng	Đak Ơ	Bù Gia Mập	Bình Phước	Same	Field farmer	Forest field	28			Yes	Yes	Yes		yes	no	no	no	no			Yes	2017	02-Nov-17	02-Nov-17		09-Nov-17			P.falciparum			No	No			Indigenous malaria case	Indigenous		0	no	30/10/2017
OldSYS_1370				1994	23	Male	Not relevant	hamlet 6	Thanh Sơn	Định Quán	Đồng Nai	Same	Field farmer	Forest field	2			Yes	Yes	Yes	headaches, epistaxis, tired, anemia	yes	no	no	no	no			Yes	2017	02-Nov-17	02-Nov-17		03-Nov-17			P.falciparum			No	No			Indigenous malaria case	Indigenous		1		25/09/2017
OldSYS_1371				1991	26	Male	Not relevant	6	Chư Prông town	Chư Prông	Gia Lai	Same	Farmer	Farm	2			Yes	Yes	Yes	headaches	no	no	yes	yes	no	Cambodia		Yes	2017	02-Nov-17	02-Nov-17		03-Nov-17			P.vivax			No	No			Indigenous malaria case	Indigenous		1
OldSYS_1372				1991	26	Female	No	đăk thanh	Nam Xuân	KRông Nô	Đắk Nông	Same	Farmer	Farm	53			Yes	Yes	Yes	no	yes	no	no	no	no			Yes	2017	02-Nov-17	02-Nov-17		08-Nov-17			P.vivax			No	No			Indigenous malaria case	Indigenous		1
OldSYS_1373				1968	49	Male	Not relevant	3	Ia Jlơi	Ea Súp	Đắk Lắk	Same	Farmer	Farm	29			N/A	N/A	N/A	n/a	n/a	n/a	n/a	n/a	n/a	n/a	n/a	N/A	2017	02-Nov-17	02-Nov-17		02-Nov-17			P.falciparum							Case classsification NOT performed	n/a	n/a	1		.
OldSYS_1374				1991	26	Male	Not relevant	ma kir	Đa Quyn	Đức Trọng	Lâm Đồng	Same	Farmer	Farm	29			N/A	N/A	N/A	n/a	n/a	n/a	n/a	n/a	n/a	n/a	n/a	N/A	2017	02-Nov-17	02-Nov-17		02-Nov-17			P.vivax							Case classsification NOT performed	n/a	n/a	1		.
OldSYS_1375				1986	31	Male	Not relevant	bon jang plei 3	Trường Xuân	Đắk Song	Đắk Nông	Same	Farmer	Farm	0			N/A	N/A	N/A	n/a	n/a	n/a	n/a	n/a	n/a	n/a	n/a	N/A	2017	02-Nov-17	02-Nov-17		07-Nov-17			P.vivax							Case classsification NOT performed	n/a	n/a	1		.
OldSYS_1376				2000	17	Male	Not relevant	trí b village	Krông Na	Buôn Đôn	Đắk Lắk	Same	Student	Students	29			N/A	N/A	N/A	n/a	n/a	n/a	n/a	n/a	n/a	n/a	n/a	N/A	2017	02-Nov-17	02-Nov-17		16-Nov-17			P.vivax							Case classsification NOT performed	n/a	n/a	1		.
cupation Agriculturist: software does not have to be entered as a student				1	Old system	1
OldSYS_1377				2013	4	Male	Not relevant	unidentified	Bình Tân	Phú Riềng	Bình Phước	Same	Children under 6, unschooling	Others	29			N/A	N/A	N/A	n/a	n/a	n/a	n/a	n/a	n/a	n/a	n/a	N/A	2017	02-Nov-17	02-Nov-17		02-Nov-17			P.falciparum							Case classsification NOT performed	n/a	n/a	1		.
Patient has not received test results yet.				1	Old system	1
OldSYS_1378				1955	62	Female	No	6	Đoàn Kết	Bù Đăng	Bình Phước	Same	Retirer and > 60 years old	Others	26			N/A	N/A	N/A	n/a	n/a	n/a	n/a	n/a	n/a	n/a	n/a	N/A	2017	03-Nov-17	03-Nov-17		09-Nov-17			P.falciparum							Case classsification NOT performed	n/a	n/a	1		.
OldSYS_1379				2003	14	Male	Not relevant	10	Đak Ơ	Bù Gia Mập	Bình Phước	Same	Other	Others	25			N/A	N/A	N/A	n/a	n/a	n/a	n/a	n/a	n/a	n/a	n/a	N/A	2017	03-Nov-17	03-Nov-17		13-Nov-17			P.falciparum							Case classsification NOT performed	n/a	n/a	1		.
OldSYS_1380				1984	33	Male	Not relevant	sai village	Ia Rsai	Krông pa	Gia Lai	Same	Farmer	Farm	8			Yes	No	Yes	headaches	no	yes	no	no	no			Yes	2017	03-Nov-17	03-Nov-17		03-Nov-17			P.falciparum			No	No			Indigenous malaria case	Indigenous		1
OldSYS_1381				1990	27	Male	Not relevant	h'liên village	Chư Drăng	Krông Pa	Gia Lai	Same	Farmer	Farm	24			Yes	Yes	Yes	headaches	no	no	yes	no	no			Yes	2017	03-Nov-17	03-Nov-17		03-Nov-17			P.falciparum			No	No			Indigenous malaria case	Indigenous		1
OldSYS_1382				1974	43	Male	Not relevant	làng dăng	Ia O	Ia Grai	Gia Lai	Same	Farmer	Farm	6			Yes	Yes	Yes		no	yes	no	yes	no			Yes	2017	03-Nov-17	03-Nov-17		03-Nov-17			P.vivax			No	No			Indigenous malaria case	Indigenous		1		don't remember
OldSYS_1383				1966	51	Male	Not relevant	nhất sơn	Hòa Hội	Phú Hòa	Phú Yên	Same	Farmer	Farm	3			Yes	Yes	Yes	headaches	no	yes	no	no	yes	Tân Lập, Sông Hinh		Yes	2017	03-Nov-17	03-Nov-17		07-Nov-17			P.falciparum			No	No			District imported	District		1
OldSYS_1384				1995	22	Male	Not relevant	hoang village	Cư Prao	M'Drắk	ĐẮK LẮK	Same	Farmer	Farm	4			Yes	Yes	Yes		no	yes	no	no	no			Yes	2017	03-Nov-17	03-Nov-17		06-Nov-17			P.vivax			No	No			Indigenous malaria case	Indigenous		1
OldSYS_1385				1984	33	Male	Not relevant	tân phú	Đắk Ru	Đắk R'Lấp	Đắk Nông	Same	Field farmer	Forest field	8			Yes	Yes	Yes	no	no	yes	no	no	no	Đắk Ngo-Tuy Đức-Đắk Nông		Yes	2017	03-Nov-17	03-Nov-17		09-Nov-17			P.falciparum			Yes	No			Indigenous malaria case	Indigenous		1
OldSYS_1386				1995	22	Male	Not relevant	2	Bình Minh	Bù Đăng	Bình Phước	Same	Field farmer	Forest field	8			Yes	Yes	Yes		no	yes	no	no	no			Yes	2017	03-Nov-17	03-Nov-17		09-Nov-17			P.vivax			No	No			Indigenous malaria case	Indigenous		1	yes	1/11/2017
OldSYS_1387				1955	62	Female	No	6	Đoàn kết	Bù Đăng	Bình Phước	Same	Field farmer	Forest field	8			Yes	Yes	Yes		no	yes	no	no	no			Yes	2017	03-Nov-17	03-Nov-17		09-Nov-17			P.falciparum			No	No			Indigenous malaria case	Indigenous		0	no	42746
OldSYS_1388				1999	18	Male	Not relevant	hamlet 4	Lộc Hưng	Lộc Ninh	Bình Phước	Same	Field farmer	Forest field	8			Yes	Yes	Yes		no	no	no	no	no			Yes	2017	03-Nov-17	03-Nov-17		09-Nov-17			P.falciparum			No	No			Indigenous malaria case	Indigenous		0	no	30/10/2017
OldSYS_1389				1962	55	Female	No	sơn lang	Phú Sơn	Bù Đăng	Bình Phước	Same	Field farmer	Forest field	8			Yes	Yes	Yes		no	yes	no	no	no			Yes	2017	03-Nov-17	03-Nov-17		09-Nov-17			P.vivax			No	No			Indigenous malaria case	Indigenous		1	yes	42746
OldSYS_1390				1977	40	Male	Not relevant	9	Bom Bo	Bù Đăng	Bình Phước	Same	Field farmer	Forest field	8			Yes	Yes	Yes		no	yes	no	no	no			Yes	2017	03-Nov-17	03-Nov-17		09-Nov-17			P.vivax			Yes	Yes			Indigenous malaria case	Indigenous		1	yes	1/11/2017
OldSYS_1391				1995	22	Male	Not relevant	Thanh Bình	Tân Phú ward	Thành phố Đồng Xoài	Bình Phước	Same	Armed Forces	Others	28			N/A	N/A	N/A	n/a	n/a	n/a	n/a	n/a	n/a	n/a	n/a	N/A	2017	03-Nov-17	03-Nov-17		13-Nov-17			P.falciparum							Case classsification NOT performed	n/a	n/a	1		.
OldSYS_1392				1976	41	Male	Not relevant	làng lung	Ya Xiêr	Sa Thầy	Kon Tum	Same	Farmer	Farm	8			Yes	Yes	Yes	no	no	no	yes	no	no			Yes	2017	03-Nov-17	03-Nov-17		08-Nov-17			P.falciparum			No	No			Indigenous malaria case	Indigenous		1
OldSYS_1393				1965	52	Male	Not relevant	lạc thiện	D'Ran town	Đơn Dương	Lâm Đồng	Not same	Farmer	Farm	8			Yes	Yes	No		yes	no	no	no	no			No	2017	03-Nov-17	03-Nov-17		06-Nov-17			P.vivax			No	No			Overseas imported	Cambodia		1		7 months ago
OldSYS_1394				1994	23	Male	Not relevant	bôn biach	Ia Tul	Ia Pa	Gia Lai	Same	Farmer	Farm				Yes	Yes	Yes		no	no	yes	no	no			N/A	2017	03-Nov-17	03-Nov-17		03-Nov-17			P.vivax			No	No			Indigenous malaria case	Indigenous		1
OldSYS_1395				2001	16	Male	Not relevant	làng tung	Ia Nan	Đức Cơ	Gia Lai	Same	Farmer	Farm	1			Yes	Yes	Yes	headaches	no	yes	no	no	no			Yes	2017	03-Nov-17	03-Nov-17		07-Nov-17			P.falciparum			No	Yes			Indigenous malaria case	Indigenous		1		42926
OldSYS_1396				1985	32	Male	Not relevant	2	Đa Kia	Bù Gia Mập	Bình Phước	Same	Farmer	Farm	28			N/A	N/A	N/A	n/a	n/a	n/a	n/a	n/a	n/a	n/a	n/a	N/A	2017	03-Nov-17	03-Nov-17		13-Nov-17			P.falciparum							Case classsification NOT performed	n/a	n/a	1		.
OldSYS_1397				1995	22	Male	Not relevant	2	Bình Minh	Bù Đăng	Bình Phước	Same	Farmer	Farm	28			N/A	N/A	N/A	n/a	n/a	n/a	n/a	n/a	n/a	n/a	n/a	N/A	2017	03-Nov-17	03-Nov-17		09-Nov-17			P.vivax							Case classsification NOT performed	n/a	n/a	1		.
OldSYS_1398				2003	14	Female	No	thanh 4	Thanh	Hướng Hóa	Quảng Trị	Not same	Farmer	Farm	4			Yes	Yes	Yes		no	yes	no	yes	no			Yes	2017	03-Nov-17	03-Nov-17		30-Nov-17			P.falciparum			No	Yes			Overseas imported	Laos		1
OldSYS_1399				2000	17	Male	Not relevant	AN LỘC	Ia Tiêm	Chư Sê	Gia Lai	Same	Student	Students	28			N/A	N/A	N/A	n/a	n/a	n/a	n/a	n/a	n/a	n/a	n/a	N/A	2017	03-Nov-17	03-Nov-17		06-Nov-17			P.vivax							Case classsification NOT performed	n/a	n/a	1		.
OldSYS_1400				1979	38	Female	No	8	Ea KPam	Cư M'Gar	ĐẮK LẮK	Same	Farmer	Farm	3			Yes	Yes	Yes		no	yes	no	no	no			Yes	2017	04-Nov-17	04-Nov-17		08-Nov-17			P.falciparum			No	No			Indigenous malaria case	Indigenous		1
OldSYS_1401				1991	26	Female	No	tân phú	Đắk Ru	Đắk R'Lấp	Đắk Nông	Same	Field farmer	Forest field	7			Yes	Yes	Yes		no	yes	no	no	no	Đắk Ngo-Tuy Đức-Đắk Nông		Yes	2017	04-Nov-17	04-Nov-17		08-Nov-17			P.falciparum			Yes	No			Indigenous malaria case	Indigenous		1		2011
OldSYS_1402				2000	17	Male	Not relevant	bôn broái	Ia Broăi	Ia Pa	Gia Lai	Same	Farmer	Farm				Yes	Yes	Yes		no	no	yes	no	no			N/A	2017	04-Nov-17	04-Nov-17		04-Nov-17			P.falciparum			No	No			Indigenous malaria case	Indigenous		1
OldSYS_1403				1986	31	Male	Not relevant	plei toan	Ia Kdăm	Ia Pa	Gia Lai	Same	Farmer	Farm				Yes	Yes	Yes		no	no	yes	no	no			N/A	2017	04-Nov-17	04-Nov-17		04-Nov-17			P.falciparum			No	No			Indigenous malaria case	Indigenous		1
OldSYS_1404				1996	21	Male	Not relevant	PHÚ MANG 2	Long Hà	Phú Riềng	Bình Phước	Same	Farmer	Farm	27			N/A	N/A	N/A	n/a	n/a	n/a	n/a	n/a	n/a	n/a	n/a	N/A	2017	04-Nov-17	04-Nov-17		13-Nov-17			P.falciparum							Case classsification NOT performed	n/a	n/a	1		.
OldSYS_1405				1990	27	Male	Not relevant	15	Cư Kbang	Ea Súp	Đắk Lắk	Same	Farmer	Farm	24			N/A	N/A	N/A	n/a	n/a	n/a	n/a	n/a	n/a	n/a	n/a	N/A	2017	04-Nov-17	04-Nov-17		08-Nov-17			P.falciparum							Case classsification NOT performed	n/a	n/a	1		.
OldSYS_1406				1994	23	Male	Not relevant	1	Ea Sar	Ea Kar	Đắk Lắk	Same	Farmer	Farm	27			N/A	N/A	N/A	n/a	n/a	n/a	n/a	n/a	n/a	n/a	n/a	N/A	2017	04-Nov-17	04-Nov-17		08-Nov-17			P.falciparum							Case classsification NOT performed	n/a	n/a	1		.
OldSYS_1407				1976	41	Male	Not relevant	jang lành village	Krông Na	Buôn Đôn	Đắk Lắk	Same	Farmer	Farm	28			N/A	N/A	N/A	n/a	n/a	n/a	n/a	n/a	n/a	n/a	n/a	N/A	2017	04-Nov-17	04-Nov-17		16-Nov-17			P.vivax							Case classsification NOT performed	n/a	n/a	1		.
OldSYS_1408				1990	27	Male	Not relevant	xẻo sâu	Tân Hưng	Ba Tri	Bến Tre	Same	Worker	Worker	26			N/A	N/A	N/A	n/a	n/a	n/a	n/a	n/a	n/a	n/a	n/a	N/A	2017	05-Nov-17	05-Nov-17		15-Nov-17			P.falciparum							Case classsification NOT performed	n/a	n/a	1		.
OldSYS_1409				1979	38	Male	Not relevant	trung dõng 3	Vạn Bình	Vạn Ninh	Khánh Hòa	Not same	Forest goer	Forest goers	6			Yes	Yes	No	headaches	no	no	yes	no	no			Yes	2017	05-Nov-17	05-Nov-17		06-Nov-17			P.falciparum			No	No			District imported	District		1
OldSYS_1410				2011	6	Female	No	village 7	Thuận	Hướng Hóa	Quảng Trị	Same	Student	Students	4			Yes	Yes	Yes		yes	no	no	no	no			Yes	2017	05-Nov-17	05-Nov-17		06-Nov-17			P.falciparum			No	No			Indigenous malaria case	Indigenous		1
OldSYS_1411				1940	77	Female	No	Pan village	Ea Yông	Krông Pắc	Đắk Lắk	Same	Retirer and > 60 years old	Others	25			N/A	N/A	N/A	n/a	n/a	n/a	n/a	n/a	n/a	n/a	n/a	N/A	2017	05-Nov-17	05-Nov-17		06-Nov-17			P.vivax							Case classsification NOT performed	n/a	n/a	1		.
OldSYS_1412				1940	77	Female	No	pam village	Ea Yông	Krông Pắc	ĐẮK LẮK	Same	Farmer	Farm	7			Yes	Yes	Yes	no	yes	no	no	no	no			Yes	2017	05-Nov-17	05-Nov-17		06-Nov-17			P.vivax			No	No			Indigenous malaria case	Indigenous		1
OldSYS_1413				1986	31	Male	Not relevant	h'mung village	Chư Drăng	Krông Pa	Gia Lai	Same	Farmer	Farm	6			Yes	Yes	Yes	headaches	no	yes	no	no	no			Yes	2017	05-Nov-17	05-Nov-17		05-Nov-17			P.falciparum			No	No			Indigenous malaria case	Indigenous		1
OldSYS_1414				1959	58	Male	Not relevant	8	Đăk Wil	Cư Jút	Đắk Nông	Same	Farmer	Farm	6			Yes	Yes	Yes		no	yes	no	no	no			Yes	2017	05-Nov-17	05-Nov-17		06-Nov-17			P.falciparum			No	No			Indigenous malaria case	Indigenous		1		2014
OldSYS_1415				2013	4	Male	Not relevant	1	Đoàn kết	Bù Đăng	Bình Phước	Same	Field farmer	Forest field	6			Yes	Yes	Yes		no	yes	no	no	no			Yes	2017	05-Nov-17	05-Nov-17		09-Nov-17			P.falciparum			No	No			Indigenous malaria case	Indigenous		0	no	42805
OldSYS_1416				1998	19	Male	Not relevant	lam sơn	Tân Phước	Đồng Phú	Bình Phước	Same	Field farmer	Forest field	6			Yes	Yes	Yes		yes	no	no	no	no			Yes	2017	05-Nov-17	05-Nov-17		23-Nov-21			P.falciparum			No	No			Indigenous malaria case	Indigenous		1	yes	42805
OldSYS_1417				1979	38	Male	Not relevant	làng tung	Ia Nan	Đức Cơ	Gia Lai	Same	Farmer	Farm	3			Yes	Yes	Yes	headaches	no	no	yes	no	no			Yes	2017	05-Nov-17	05-Nov-17		07-Nov-17			P.falciparum			No	Yes			Indigenous malaria case	Indigenous		1
OldSYS_1418				1986	31	Male	Not relevant	làng tung	Ia Nan	Đức Cơ	Gia Lai	Same	Farmer	Farm				Yes	Yes	Yes	headaches	no	no	yes	no	no			Yes	2017	05-Nov-17	05-Nov-17		07-Nov-17			P.falciparum			No	Yes			Indigenous malaria case	Indigenous		1
OldSYS_1419				1990	27	Female	No	6	Phước Sơn	Bù Đăng	Bình Phước	Same	Farmer	Farm	25			N/A	N/A	N/A	n/a	n/a	n/a	n/a	n/a	n/a	n/a	n/a	N/A	2017	05-Nov-17	05-Nov-17		09-Nov-17			P.vivax							Case classsification NOT performed	n/a	n/a	1		.
OldSYS_1420				1999	18	Male	Not relevant	5	Thành An	An Khê town	Gia Lai	Same	Student	Students	29			N/A	N/A	N/A	n/a	n/a	n/a	n/a	n/a	n/a	n/a	n/a	N/A	2017	05-Nov-17	05-Nov-17		06-Nov-17			P.falciparum							Case classsification NOT performed	n/a	n/a	1		.
OldSYS_1421				2012	5	Male	Not relevant	brọach	An trung	Kông Chro	Gia Lai	Same			3			Yes	Yes	No		yes	no	no	no	no			Yes	2017	06-Nov-17	06-Nov-17		10-Nov-17			P.falciparum			Yes	No			Indigenous malaria case	Indigenous		1
OldSYS_1422				1976	41	Male	Not relevant	group 13	Đắk Mil town	Đắk Mil	Đắk Nông	Not same	Boarderlands security	Others	2			Yes	Yes	Yes	headaches	no	no	yes	no	no			Yes	2017	06-Nov-17	06-Nov-17		08-Nov-17			P.vivax			No	No			Provincial imported	Province		1
OldSYS_1423				1969	48	Male	Not relevant		Lai Hưng	Bàu Bàng	Bình Dương	Same	Worker	Worker	0			N/A	N/A	N/A	n/a	n/a	n/a	n/a	n/a	n/a	n/a	n/a	N/A	2017	06-Nov-17	06-Nov-17		04-Dec-17			P.falciparum							Case classsification NOT performed	n/a	n/a	1		.
Dengue NS1 Ag: âm tính 6/11				1	Old system	1
OldSYS_1424				1985	32	Male	Not relevant		Gia Bắc	Di Linh	Lâm Đồng	Not same	Worker	Worker	7			Yes	Yes	Yes		no	no	yes	no	no			Yes	2017	06-Nov-17	06-Nov-17		09-Nov-17			P.vivax			No	No			Provincial imported	Province		1
OldSYS_1425				2006	11	Male	Not relevant	rò ró	A Vao	Đakrông	Quảng Trị	Same	Student	Students				No											N/A	2017	06-Nov-17	06-Nov-17		06-Nov-17			P.falciparum							Indigenous malaria case	Indigenous		1
OldSYS_1426				2006	11	Male	Not relevant	rò ró	Hướng Linh	Hướng Hóa	Quảng Trị	Same	Student	Students				No											N/A	2017	06-Nov-17	06-Nov-17		06-Nov-17			P.falciparum							Indigenous malaria case	Indigenous		1
OldSYS_1427				1978	39	Male	Not relevant	tập đoàn 6	Chư Gu	Krông Pa	Gia Lai	Same	Farmer	Farm	5			Yes	Yes	Yes	headaches	no	no	yes	no	no			Yes	2017	06-Nov-17	06-Nov-17		07-Nov-17			P.falciparum			No	No			Indigenous malaria case	Indigenous		1		Thuốc Pyramax 3v/ngày x 3 ngày
OldSYS_1428				2004	13	Male	Not relevant	group 4	Thanh An	Hớn Quảng	Bình Phước	Same	Field farmer	Forest field	5			Yes	Yes	Yes		no	yes	no	no	no			Yes	2017	06-Nov-17	06-Nov-17		23-Nov-17			P.falciparum			No	No			Indigenous malaria case	Indigenous		0	no	4/11/2017
OldSYS_1429				1971	46	Male	Not relevant	6	Đak Ơ	Bù Gia Mập	Bình Phước	Same	Field farmer	Forest field	5			Yes	Yes	Yes		no	no	no	no	no			Yes	2017	06-Nov-17	06-Nov-17		09-Nov-17			P.falciparum			No	No			Indigenous malaria case	Indigenous		0	no	3/11/2017
OldSYS_1430				1986	31	Male	Not relevant	group 4 - đồng dầu	Minh Đức	Hớn Quảng	Bình Phước	Same	Field farmer	Forest field	5			Yes	Yes	Yes		no	no	no	no	no			Yes	2017	06-Nov-17	06-Nov-17		09-Nov-17			P.falciparum			No	No			Indigenous malaria case	Indigenous		0	no	3/11/2017
OldSYS_1431				2011	6	Female	No	đak u	Đak Ơ	Bù Gia Mập	Bình Phước	Same	Field farmer	Forest field	7			Yes	Yes	Yes		no	no	no	no	no			Yes	2017	06-Nov-17	06-Nov-17		09-Nov-17			P.falciparum			No	No			Indigenous malaria case	Indigenous		0	no	3/11/2017
OldSYS_1432				1981	36	Female	No	bù dốt	Bù Gia Mập	Bù Gia Mập	Bình Phước	Same	Field farmer	Forest field	5			Yes	Yes	Yes		no	yes	no	no	no			Yes	2017	06-Nov-17	06-Nov-17		16-Nov-17			P.falciparum			No	No			Indigenous malaria case	Indigenous		0	no	3/11/2017
OldSYS_1433				2000	17	Female	No	đak u	Đak Ơ	Bù Gia Mập	Bình Phước	Same	Field farmer	Forest field	5			Yes	Yes	Yes		no	no	no	no	no			Yes	2017	06-Nov-17	06-Nov-17		09-Nov-17			P.falciparum			No	No			Indigenous malaria case	Indigenous		0	no	3/11/2017
OldSYS_1434				1983	34	Male	Not relevant	bun ngai	Sa Loong	Ngọc Hồi	Kon Tum	Same	Farmer	Farm				No											N/A	2017	06-Nov-17	06-Nov-17		09-Nov-17			P.falciparum			No				Indigenous malaria case	Indigenous		1
OldSYS_1435				1988	29	Female	No	brọach	An trung	Kông Chro	Gia Lai	Same	Farmer	Farm	3			Yes	Yes	Yes		yes	no	no	no	no			Yes	2017	06-Nov-17	06-Nov-17		10-Nov-17			P.falciparum			Yes	No			Indigenous malaria case	Indigenous		1
OldSYS_1436				1982	35	Male	Not relevant	2	Ia Dom	Ia H'Drai	Kon Tum	Same	Farmer	Farm	5			No											N/A	2017	06-Nov-17	06-Nov-17		08-Nov-17			P.falciparum			No				Indigenous malaria case	Indigenous		1
OldSYS_1437				1988	29	Male	Not relevant	plei kdam	Ia Kdăm	Ia Pa	Gia Lai	Same	Farmer	Farm				Yes	Yes	Yes		no	no	yes	no	no			N/A	2017	06-Nov-17	06-Nov-17		06-Nov-17			P.falciparum			No	No			Indigenous malaria case	Indigenous		1
OldSYS_1438				1986	31	Male	Not relevant	plei kdam	Ia Kdăm	Ia Pa	Gia Lai	Same	Farmer	Farm				Yes	Yes	Yes		no	no	yes	no	no			N/A	2017	06-Nov-17	06-Nov-17		06-Nov-17			P.vivax			No	No			Indigenous malaria case	Indigenous		1
OldSYS_1439				1972	45	Male	Not relevant	quý đức	Ia Trok	Ia Pa	Gia Lai	Same	Farmer	Farm				Yes	Yes	Yes		no	no	yes	no	no			N/A	2017	06-Nov-17	06-Nov-17		06-Nov-17			P.falciparum			No	No			Indigenous malaria case	Indigenous		1
OldSYS_1440				1997	20	Male	Not relevant	làng tung	Ia Nan	Đức Cơ	Gia Lai	Same	Farmer	Farm	3			Yes	Yes	Yes	headaches	no	no	yes	no	no			Yes	2017	06-Nov-17	06-Nov-17		09-Nov-17			P.vivax			No	Yes			Indigenous malaria case	Indigenous		1
OldSYS_1441				1962	55	Female	No	12	Quảng Hòa	Đắk Glong	Đắk Nông	Same	Farmer	Farm	2			Yes	Yes	Yes	tired	no	yes	no	no	no			Yes	2017	06-Nov-17	06-Nov-17		14-Nov-17			P.falciparum			No	No			Indigenous malaria case	Indigenous		1
OldSYS_1442				1967	50	Female	No	làng lung	Ya xiêr	Sa thầy	Kon tum	Same	Farmer	Farm	5			Yes	Yes	Yes		no	no	no	no	yes	Xã Mô rai		Yes	2017	06-Nov-17	06-Nov-17		08-Nov-17			P.falciparum			No	No			Indigenous malaria case	Indigenous		1
OldSYS_1443				1982	35	Male	Not relevant	hữu nghị	Ea Đar	Ea Kar	Đắk Lắk	Same	Farmer	Farm	28			N/A	N/A	N/A	n/a	n/a	n/a	n/a	n/a	n/a	n/a	n/a	N/A	2017	06-Nov-17	06-Nov-17		09-Nov-17			P.falciparum							Case classsification NOT performed	n/a	n/a	1		.
OldSYS_1444				1992	25	Male	Not relevant	ra man	Xy	Hướng Hóa	Quảng Trị	Not same	Farmer	Farm	5			Yes	Yes	Yes	headaches, body pain	no	no	yes	yes	no			Yes	2017	06-Nov-17	06-Nov-17		07-Nov-17			P.falciparum			No	Yes			Overseas imported	Laos		1		2012
OldSYS_1445				1962	55	Female	No	plei kdam	Ia Kdăm	Ia Pa	Gia Lai	Same	Farmer	Farm	26			N/A	N/A	N/A	n/a	n/a	n/a	n/a	n/a	n/a	n/a	n/a	N/A	2017	06-Nov-17	11-Nov-17		15-Nov-17			P.falciparum							Case classsification NOT performed	n/a	n/a	1		.
OldSYS_1446				1974	43	Male	Not relevant	LÀNG TU	Ia Ga	Chư Prông	Gia Lai	Same	Farmer	Farm	27			N/A	N/A	N/A	n/a	n/a	n/a	n/a	n/a	n/a	n/a	n/a	N/A	2017	06-Nov-17	06-Nov-17		06-Nov-17			P.falciparum							Case classsification NOT performed	n/a	n/a	1		.
OldSYS_1447				1984	33	Male	Not relevant	3	Ia Rvê	Ea Súp	Đắk Lắk	Same	Farmer	Farm	26			N/A	N/A	N/A	n/a	n/a	n/a	n/a	n/a	n/a	n/a	n/a	N/A	2017	06-Nov-17	06-Nov-17		09-Nov-17			P.vivax							Case classsification NOT performed	n/a	n/a	1		.
OldSYS_1448				1968	49	Male	Not relevant		Đoàn kết ward	Đạ Huoai	Lâm Đồng	Not same	Forest goer	Forest goers	4			Yes	Yes	Yes		no	no	yes	no	yes	xã Đoàn Kết-Đạ Hoai-Lâm Đồng		Yes	2017	07-Nov-17	07-Nov-17		08-Nov-17			P.falciparum			No	No			Provincial imported	Province		1
OldSYS_1449				1987	30	Female	No	du village	Chư Rcăm	Krông Pa	Gia Lai	Same	Farmer	Farm	4			Yes	Yes	Yes	headaches	no	yes	no	no	no			Yes	2017	07-Nov-17	07-Nov-17		07-Nov-17			P.falciparum			No	No			Indigenous malaria case	Indigenous		1		2015
OldSYS_1450				1981	36	Female	No	11	Hòa Phú	Thành phố buôn ma thuột	ĐẮK LẮK	Not same	Farmer	Farm	7			Yes	Yes	Yes		yes	no	no	no	no	Xã Nam Nung, Huyện Krông Nô		Yes	2017	07-Nov-17	07-Nov-17		07-Nov-17			P.falciparum			No	No			Provincial imported	Province		1
OldSYS_1451				1990	27	Male	Not relevant	1	Đường 10	Bù Đăng	Bình Phước	Same	Field farmer	Forest field	4			Yes	Yes	Yes		no	no	no	no	no			Yes	2017	07-Nov-17	07-Nov-17		09-Nov-17			P.falciparum			No	No			Indigenous malaria case	Indigenous		0	no	5/11/2017
OldSYS_1452				1996	21	Male	Not relevant	bù la	Bù Gia Mập	Bù Gia Mập	Bình Phước	Same	Field farmer	Forest field	4			Yes	Yes	Yes		no	no	no	no	no			Yes	2017	07-Nov-17	07-Nov-17		09-Nov-17			P.falciparum			No	No			Indigenous malaria case	Indigenous		0	no	3/11/2017
OldSYS_1453				1977	40	Male	Not relevant	tiến thành	Phan Tiến	Bắc Bình	Bình Thuận	Same	Field farmer	Forest field	2			Yes	Yes	Yes		no	yes	no	no	no			Yes	2017	07-Nov-17	07-Nov-17		07-Nov-17			P.vivax			No	No			Indigenous malaria case	Indigenous		1		don't remember
OldSYS_1454				2006	11	Male	Not relevant	xung	Thanh	Hướng Hóa	Quảng Trị	Same	Field farmer	Forest field				No											N/A	2017	07-Nov-17	07-Nov-17		07-Nov-17			P.falciparum							Overseas imported	Laos		1
OldSYS_1455				2002	15	Male	Not relevant	làng ore 2	Ia Grăng	Ia Grai	Gia Lai	Same	Freelancer	Others	3			Yes	Yes	Yes		no	no	yes	no	yes	Rừng huyện Ia Hdrai, Kon Tum		Yes	2017	07-Nov-17	07-Nov-17		08-Nov-17			P.vivax			No	No			Provincial imported	Province		1		29/08/2017
OldSYS_1456				1997	20	Male	Not relevant	plei toan	Ia Kdăm	Ia Pa	Gia Lai	Same	Farmer	Farm				Yes	Yes	Yes		no	no	yes	no	no			N/A	2017	07-Nov-17	07-Nov-17		07-Nov-17			P.falciparum			No	No			Indigenous malaria case	Indigenous		1
OldSYS_1457				1980	37	Male	Not relevant	4	Ia Đal	Ia H'Drai	Kon Tum	Same	Farmer	Farm	4			No											N/A	2017	07-Nov-17	07-Nov-17		08-Nov-17			P.falciparum			No				Indigenous malaria case	Indigenous		1
OldSYS_1458				2002	15	Male	Not relevant	hbel	Ia Kdăm	Ia Pa	Gia Lai	Same	Farmer	Farm				Yes	Yes	Yes		no	no	yes	no	no			N/A	2017	07-Nov-17	07-Nov-17		07-Nov-17			P.vivax			No	No			Indigenous malaria case	Indigenous		1
OldSYS_1459				1999	18	Male	Not relevant	làng bua	Ia Pnôn	Đức Cơ	Gia Lai	Same	Farmer	Farm	7			Yes	Yes	Yes	headaches	no	no	yes	no	no			Yes	2017	07-Nov-17	07-Nov-17		09-Nov-17			P.falciparum			No	No			Indigenous malaria case	Indigenous		1
OldSYS_1460				1995	22	Male	Not relevant	glung	Yang nam	Kông Chro	Gia Lai	Same	Farmer	Farm	3			Yes	No	Yes		yes	no	no	no	no			Yes	2017	07-Nov-17	07-Nov-17		09-Nov-17			P.falciparum			No	No			Indigenous malaria case	Indigenous		1
OldSYS_1461				1984	33	Male	Not relevant	đoàn kết	Ia Piơr	Chư Prông	Gia Lai	Same	Farmer	Farm	2			Yes	Yes	Yes		no	yes	no	no	no			N/A	2017	07-Nov-17	07-Nov-17		07-Nov-17			P.falciparum			No	No			Indigenous malaria case	Indigenous		1
OldSYS_1462				1968	49	Male	Not relevant	residential group 3	Đắk Mil town	Đắk Mil	Đắk Nông	Same	Farmer	Farm	6			Yes	Yes	Yes	tired	no	yes	no	no	no			Yes	2017	07-Nov-17	07-Nov-17		13-Nov-17			P.falciparum			No	No			Indigenous malaria case	Indigenous		1
OldSYS_1463				1990	27	Male	Not relevant	1	Đường 10	Bù Đăng	Bình Phước	Same	Farmer	Farm	27			N/A	N/A	N/A	n/a	n/a	n/a	n/a	n/a	n/a	n/a	n/a	N/A	2017	07-Nov-17	07-Nov-17		14-Nov-17			P.falciparum							Case classsification NOT performed	n/a	n/a	1		.
OldSYS_1464				1994	23	Male	Not relevant	9	Lộc Ngãi	Bảo Lâm	Lâm Đồng	Same	Farmer	Farm	0			N/A	N/A	N/A	n/a	n/a	n/a	n/a	n/a	n/a	n/a	n/a	N/A	2017	07-Nov-17	07-Nov-17		15-Nov-17			P.falciparum							Case classsification NOT performed	n/a	n/a	1		.
OldSYS_1465				1984	33	Male	Not relevant	4	Ea Lê	Ea Súp	Đắk Lắk	Same	Farmer	Farm	29			N/A	N/A	N/A	n/a	n/a	n/a	n/a	n/a	n/a	n/a	n/a	N/A	2017	07-Nov-17	07-Nov-17		08-Nov-17			P.vivax							Case classsification NOT performed	n/a	n/a	1		.
OldSYS_1466				1983	34	Male	Not relevant	4	Bình Nghi	Tây Sơn	Bình Định	Not same	plant watermelon	Others	4			Yes	Yes	Yes		no	yes	no	no	no	Gia Lai		Yes	2017	07-Nov-17	07-Nov-17		08-Nov-17			P.falciparum			No	No			Provincial imported	Province		1
OldSYS_1467				1974	43	Male	Not relevant	6	Tân Lâm	Di Linh	Lâm Đồng	Not same	Officer	Others	3			Yes	Yes	Yes	headaches	no	no	yes	no	no	go to the forest in giáp Đắc Nông		N/A	2017	08-Nov-17	08-Nov-17		09-Nov-17			P.falciparum			No	No			Provincial imported	Province		1
OldSYS_1468				2015	2	Female	No	h lối village	Krông Năng	Krông Pa	Gia Lai	Same	Children	Children				Yes	No	Yes		no	yes	no	no	no			Yes	2017	08-Nov-17	08-Nov-17		09-Nov-17			P.falciparum			No	No			Indigenous malaria case	Indigenous		1
OldSYS_1469				2014	3	Male	Not relevant	bon philte	Đắk Ngo	Tuy Đức	Đắk Nông	Same	Student	Students	6			Yes	Yes	Yes	distention	yes	no	no	no	no			Yes	2017	08-Nov-17	08-Nov-17		22-Nov-17			P.falciparum			No	No			Indigenous malaria case	Indigenous		1
OldSYS_1470				2005	12	Male	Not relevant	enan village	Ia Rsai	Krông Pa	Gia Lai	Same	Student	Students	3			Yes	Yes	Yes		no	yes	no	no	no			Yes	2017	08-Nov-17	08-Nov-17		09-Nov-17			P.vivax			No	No			Indigenous malaria case	Indigenous		1
OldSYS_1471				1978	39	Male	Not relevant	y wang	Ea Tam ward	Thành phố Buôn Ma Thuột	Đắk Lắk	Same	Other	Others	27			N/A	N/A	N/A	n/a	n/a	n/a	n/a	n/a	n/a	n/a	n/a	N/A	2017	08-Nov-17	08-Nov-17		05-Dec-17			P.falciparum							Case classsification NOT performed	n/a	n/a	1		.
OldSYS_1472				2004	13	Male	Not relevant	ban village	Krông Năng	Krông Pa	Gia Lai	Same	Farmer	Farm	23			Yes	Yes	Yes	headaches	no	yes	no	no	no			Yes	2017	08-Nov-17	08-Nov-17		09-Nov-17			P.vivax			No	No			Indigenous malaria case	Indigenous		1
OldSYS_1473				1992	25	Male	Not relevant	knia village	Ia Rmok	Krông Pa	Gia Lai	Same	Farmer	Farm	3			Yes	Yes	Yes		no	no	yes	no	no			Yes	2017	08-Nov-17	08-Nov-17		09-Nov-17			P.falciparum			No	No			Indigenous malaria case	Indigenous		1		don't remember
OldSYS_1474				1963	54	Female	No	10	Cư Mốt	Ea H' Leo	ĐẮK LẮK	Same	Farmer	Farm	2			Yes	Yes	Yes		yes	no	no	no	no			Yes	2017	08-Nov-17	08-Nov-17		08-Nov-17			P.vivax			No	No			Indigenous malaria case	Indigenous		1
OldSYS_1475				1993	24	Male	Not relevant	tang village	Phú Cần	Krông Pa	Gia Lai	Same	Farmer	Farm	4			Yes	Yes	Yes		no	no	yes	no	no			Yes	2017	08-Nov-17	08-Nov-17		11-Dec-17			P.falciparum			No	No			Indigenous malaria case	Indigenous		1		Some years
OldSYS_1476				1968	49	Male	Not relevant	liên hội	Ân Hữu	hòai Ân	Bình Định	Same	Farmer	Farm	4			Yes	Yes	Yes		no	no	yes	no	no	Gia lai về		Yes	2017	08-Nov-17	08-Nov-17		15-Nov-17			P.falciparum			No	No			Provincial imported	Province		1
OldSYS_1477				1977	40	Male	Not relevant	bình thanh	Ia Drăng	Chư Prông	Gia Lai	Not same	Farmer	Farm	2			Yes	Yes	Yes		no	no	yes	no	yes	Xã Ia Mơ - Chư Prông		Yes	2017	08-Nov-17	08-Nov-17		08-Nov-17			P.falciparum			No	No			Commune imported	Commune		1
OldSYS_1478				1961	56	Male	Not relevant	8a	Đắk Lao	Đắk Mil	Đắk Nông	Same	Farmer	Farm	1			Yes	Yes	Yes	headaches	no	yes	no	no	no			Yes	2017	08-Nov-17	08-Nov-17		09-Nov-17			P.falciparum			No	No			Indigenous malaria case	Indigenous		1
OldSYS_1479				1984	33	Male	Not relevant	plei toan	Ia Kdăm	Ia Pa	Gia Lai	Same	Farmer	Farm				Yes	Yes	Yes		no	no	yes	no	no			N/A	2017	08-Nov-17	08-Nov-17		08-Nov-17			Mixed			No	No			Indigenous malaria case	Indigenous		1
OldSYS_1480				1981	36	Male	Not relevant	ea sar village	Ea Sar	Ea Kar	Đắk Lắk	Same	Farmer	Farm	29			N/A	N/A	N/A	n/a	n/a	n/a	n/a	n/a	n/a	n/a	n/a	N/A	2017	08-Nov-17	08-Nov-17		10-Nov-17			P.falciparum							Case classsification NOT performed	n/a	n/a	1		.
OldSYS_1481				1970	47	Male	Not relevant	4	Cư San	M'Drắk	Đắk Lắk	Same	Farmer	Farm	0			N/A	N/A	N/A	n/a	n/a	n/a	n/a	n/a	n/a	n/a	n/a	N/A	2017	08-Nov-17	08-Nov-17		15-Nov-17			P.falciparum							Case classsification NOT performed	n/a	n/a	1		.
OldSYS_1482				2014	3	Male	Not relevant	bon philte	Đắk Ngo	Tuy Đức	Đắk Nông	Same	Children under 6, unschooling	Others	24			N/A	N/A	N/A	n/a	n/a	n/a	n/a	n/a	n/a	n/a	n/a	N/A	2017	08-Nov-17	09-Nov-17		08-Dec-17			P.falciparum							Case classsification NOT performed	n/a	n/a	1		.
OldSYS_1483				1987	30	Female	No	Hưng Phát hamlet	Tân Hưng	Hớn Quảng	Bình Phước	Same	Worker	Worker	25			N/A	N/A	N/A	n/a	n/a	n/a	n/a	n/a	n/a	n/a	n/a	N/A	2017	09-Nov-17	09-Nov-17		14-Nov-17			P.vivax							Case classsification NOT performed	n/a	n/a	1		.
OldSYS_1484				1982	35	Male	Not relevant	cát lâm 2	Phước Cát 1	Cát Tiên	Lâm Đồng	Not same	Worker	Worker	5			Yes	Yes	No		no	no	no	no	yes	Đông Hà -Bù Đăng -Bình Phước		N/A	2017	09-Nov-17	09-Nov-17		09-Nov-17			P.falciparum			No	No			Provincial imported	Province		1
OldSYS_1485				1999	18	Male	Not relevant	H’ Yú village	Ia Rmok	Krông Pa	Gia Lai	Same	Farmer	Farm	2			Yes	Yes	Yes	headaches	no	no	yes	no	no			Yes	2017	09-Nov-17	09-Nov-17		09-Nov-17			P.vivax			No	No			Indigenous malaria case	Indigenous		1		2014
OldSYS_1486				2002	15	Male	Not relevant	choanh village	Uar	Krông Pa	Gia Lai	Same	Farmer	Farm	2			Yes	No	No	jaundice, yellow eyes	no	yes	no	no	no			Yes	2017	09-Nov-17	09-Nov-17		09-Nov-17			P.falciparum			No	No			Indigenous malaria case	Indigenous		1
OldSYS_1487				2006	11	Female	No	trằm	Hướng Lộc	Hướng Hóa	Quảng Trị	Same	Children	Children				No											N/A	2017	09-Nov-17	09-Nov-17		09-Nov-17			P.falciparum							Indigenous malaria case	Indigenous		1
OldSYS_1488				1968	49	Female	No	Làng Gút	Krong	Kbang	Gia Lai	Same	Farmer	Farm	2			Yes	Yes	Yes	no	no	yes	no	no	no			Yes	2017	09-Nov-17	09-Nov-17		09-Nov-17			P.falciparum			Yes	No			Indigenous malaria case	Indigenous		1
OldSYS_1489				1968	49	Female	No	Làng Gút	Krong	Kbang	Gia Lai	Same	Farmer	Farm	2			Yes	Yes	Yes	no	no	yes	no	no	no			Yes	2017	09-Nov-17	09-Nov-17		09-Nov-17			P.falciparum			Yes	No			Indigenous malaria case	Indigenous		1
OldSYS_1490				1998	19	Male	Not relevant	Làng Klăh	Ia Mơ	Chư Prông	Gia Lai	Not same	Farmer	Farm	1			Yes	Yes	Yes		no	no	yes	yes	no	Cambodia		Yes	2017	09-Nov-17	09-Nov-17		09-Nov-17			P.falciparum			No	No			Overseas imported	Cambodia		1
OldSYS_1491				1992	25	Male	Not relevant	bôn biach	Ia Tul	Ia Pa	Gia Lai	Same	Farmer	Farm				Yes	Yes	Yes		no	no	yes	no	no			N/A	2017	09-Nov-17	09-Nov-17		09-Nov-17			P.falciparum			No	No			Indigenous malaria case	Indigenous		1
OldSYS_1492				1993	24	Male	Not relevant	làng tung	Ia Nan	Đức Cơ	Gia Lai	Same	Farmer	Farm	2			Yes	Yes	Yes	headaches	no	yes	yes	no	no			Yes	2017	09-Nov-17	09-Nov-17		13-Nov-17			P.falciparum			No	Yes			Indigenous malaria case	Indigenous		1		42957
OldSYS_1493				1992	25	Male	Not relevant	làng tung	Ia Nan	Đức Cơ	Gia Lai	Same	Farmer	Farm	2			Yes	Yes	Yes	headaches dizzy	no	no	yes	no	no			Yes	2017	09-Nov-17	09-Nov-17		09-Nov-17			P.falciparum			No	Yes			Indigenous malaria case	Indigenous		1
OldSYS_1494				1985	32	Male	Not relevant	Phước bình	Phước Lộc	Đạ Huoai	Lâm Đồng	Same	Farmer	Farm	29			N/A	N/A	N/A	n/a	n/a	n/a	n/a	n/a	n/a	n/a	n/a	N/A	2017	09-Nov-17	10-Nov-17		05-Dec-17			P.falciparum							Case classsification NOT performed	n/a	n/a	1		.
OldSYS_1495				1999	18	Male	Not relevant	H’ Yú village	Ia HDreh	Krông Pa	Gia Lai	Same	Farmer	Farm	23			N/A	N/A	N/A	n/a	n/a	n/a	n/a	n/a	n/a	n/a	n/a	N/A	2017	09-Nov-17	09-Nov-17		09-Nov-17			P.vivax							Case classsification NOT performed	n/a	n/a	1		.
OldSYS_1496				1992	25	Male	Not relevant	AN ĐIỀN 1	Cửu An	An Khê town	Gia Lai	Same	Farmer	Farm	25			N/A	N/A	N/A	n/a	n/a	n/a	n/a	n/a	n/a	n/a	n/a	N/A	2017	09-Nov-17	09-Nov-17		09-Nov-17			P.falciparum							Case classsification NOT performed	n/a	n/a	1		.
OldSYS_1497				1993	24	Male	Not relevant	group 3	Cheo Reo ward	Ayun Pa town	Gia Lai	Same	Farmer	Farm	24			N/A	N/A	N/A	n/a	n/a	n/a	n/a	n/a	n/a	n/a	n/a	N/A	2017	09-Nov-17	09-Nov-17		17-Nov-17			P.falciparum							Case classsification NOT performed	n/a	n/a	1		.
OldSYS_1498				2006	11	Female	No	village 10	Thanh	Hướng Hóa	Quảng Trị	Same	Student	Students	3			Yes	Yes	Yes		yes	no	no	no	no			Yes	2017	10-Nov-17	10-Nov-17		10-Nov-17			P.vivax			No	Yes			Indigenous malaria case	Indigenous		1
OldSYS_1499				1964	53	Male	Not relevant	ea rông	Krông Na	Buôn Đôn	Đắk Lắk	Same	Other	Others	27			N/A	N/A	N/A	n/a	n/a	n/a	n/a	n/a	n/a	n/a	n/a	N/A	2017	10-Nov-17	10-Nov-17		16-Nov-17			P.falciparum							Case classsification NOT performed	n/a	n/a	1		.
OldSYS_1500				1968	49	Male	Not relevant	hamlet 1	Mã Đà	Vĩnh Cửu	Đồng Nai	Same	Forest ranger	Others	14			Yes	Yes	Yes	headaches, tired, anemia	no	no	yes	no	no			Yes	2017	10-Nov-17	10-Nov-17		10-Nov-17			P.falciparum			Yes	No			Indigenous malaria case	Indigenous		1
OldSYS_1501				1994	23	Male	Not relevant	ngôl village	Uar	Krông Pa	Gia Lai	Same	Farmer	Farm	1			Yes	Yes	Yes		no	no	yes	no	no			Yes	2017	10-Nov-17	10-Nov-17		10-Nov-17			P.falciparum			No	No			Indigenous malaria case	Indigenous		1
OldSYS_1502				1995	22	Male	Not relevant	ba cẳng	Khánh Hiệp	Khánh Vĩnh	Khánh Hòa	Same	Field farmer	Forest field	2			Yes	No	No		no	no	yes	no	no			Yes	2017	10-Nov-17	10-Nov-17		13-Nov-17			P.falciparum			No	No			Indigenous malaria case	Indigenous		1
OldSYS_1503				1962	55	Female	No	plei kdam	Ia Kdăm	Ia Pa	Gia Lai	Same	Farmer	Farm				Yes	Yes	Yes		no	no	yes	no	no			N/A	2017	10-Nov-17	10-Nov-17		10-Nov-17			P.falciparum			No	No			Indigenous malaria case	Indigenous		1
OldSYS_1504				2000	17	Male	Not relevant	ba leng	Ia Mrơn	Ia Pa	Gia Lai	Same	Farmer	Farm				Yes	Yes	Yes		no	no	yes	no	no			N/A	2017	10-Nov-17	10-Nov-17		10-Nov-17			P.falciparum			No	No			Indigenous malaria case	Indigenous		1
OldSYS_1505				1995	22	Male	Not relevant	bôn rniu	Ia Broăi	Ia Pa	Gia Lai	Same	Farmer	Farm				Yes	Yes	Yes		no	no	yes	no	no			N/A	2017	10-Nov-17	10-Nov-17		10-Nov-17			P.falciparum			No	No			Indigenous malaria case	Indigenous		1
OldSYS_1506				2003	14	Male	Not relevant	bôn chơ ma	Ia Trok	Ia Pa	Gia Lai	Same	Farmer	Farm				Yes	Yes	Yes		no	no	yes	no	no			N/A	2017	10-Nov-17	10-Nov-17		10-Nov-17			P.falciparum			No	No			Indigenous malaria case	Indigenous		1
OldSYS_1507				1985	32	Male	Not relevant	h lin	Ia Mrơn	Ia Pa	Gia Lai	Same	Farmer	Farm				Yes	Yes	Yes		no	no	yes	no	no			N/A	2017	10-Nov-17	10-Nov-17		10-Nov-17			P.falciparum			No	No			Indigenous malaria case	Indigenous		1
OldSYS_1508				1987	30	Male	Not relevant	làng tung	Ia Nan	Đức Cơ	Gia Lai	Same	Farmer	Farm	3			Yes	Yes	Yes	headaches	no	yes	no	no	no			Yes	2017	10-Nov-17	10-Nov-17		13-Nov-17			P.falciparum			No	Yes			Indigenous malaria case	Indigenous		1
OldSYS_1509				1994	23	Male	Not relevant	Kơ Niê village	Ia RMok	Krông Pa	Gia Lai	Same	Farmer	Farm	26			N/A	N/A	N/A	n/a	n/a	n/a	n/a	n/a	n/a	n/a	n/a	N/A	2017	10-Nov-17	10-Nov-17		10-Nov-17			P.falciparum							Case classsification NOT performed	n/a	n/a	1		.
OldSYS_1510				1977	40	Male	Not relevant	B15	Ia Dêr	Ia Grai	Gia Lai	Same	Farmer	Farm	25			N/A	N/A	N/A	n/a	n/a	n/a	n/a	n/a	n/a	n/a	n/a	N/A	2017	10-Nov-17	13-Nov-17		14-Nov-17			P.falciparum							Case classsification NOT performed	n/a	n/a	1		.
OldSYS_1511				1988	29	Male	Not relevant	làng Kro	Ia O	Chư Prông	Gia Lai	Same	Farmer	Farm	27			N/A	N/A	N/A	n/a	n/a	n/a	n/a	n/a	n/a	n/a	n/a	N/A	2017	10-Nov-17	10-Nov-17		10-Nov-17			P.falciparum							Case classsification NOT performed	n/a	n/a	1		.
OldSYS_1512				1994	23	Male	Not relevant	yên bình	Ia Piơr	Chư Prông	Gia Lai	Same	Farmer	Farm	28			N/A	N/A	N/A	n/a	n/a	n/a	n/a	n/a	n/a	n/a	n/a	N/A	2017	10-Nov-17	10-Nov-17		15-Nov-17			P.falciparum							Case classsification NOT performed	n/a	n/a	1		.
OldSYS_1513				1992	25	Male	Not relevant	ea rông	Krông Na	Buôn Đôn	Đắk Lắk	Same	Farmer	Farm	27			N/A	N/A	N/A	n/a	n/a	n/a	n/a	n/a	n/a	n/a	n/a	N/A	2017	10-Nov-17	10-Nov-17		17-Nov-17			P.vivax							Case classsification NOT performed	n/a	n/a	1		.
OldSYS_1514				1989	28	Male	Not relevant	Drang Phôk village	Krông Na	Buôn Đôn	Đắk Lắk	Same	Farmer	Farm	28			N/A	N/A	N/A	n/a	n/a	n/a	n/a	n/a	n/a	n/a	n/a	N/A	2017	10-Nov-17	10-Nov-17		15-Nov-17			P.vivax							Case classsification NOT performed	n/a	n/a	1		.
OldSYS_1515				1979	38	Male	Not relevant	văn hà	Quảng Tiến	Quảng Trạch	Quảng Bình	Not same	Forest goer	Forest goers	2			Yes	Yes	Yes	body pain	no	no	no	no	no	Trường Sơn		Yes	2017	11-Nov-17	11-Nov-17		11-Nov-17			P.vivax			No	No			Commune imported	Commune		1
OldSYS_1516				1998	19	Male	Not relevant	phú ninh tây	Mỹ Lợi	Phù Mỹ	Bình Định	Not same	Farmer	Farm	3			Yes	Yes	Yes		no	yes	no	no	no	Gia Lai		Yes	2017	11-Nov-17	11-Nov-17		14-Nov-17			P.falciparum			No	No			Provincial imported	Province		1
OldSYS_1517				1974	43	Male	Not relevant	bù rên	Bù Gia Mập	Bù Gia Mập	Bình Phước	Same	Field farmer	Forest field	0			Yes	Yes	Yes		no	yes	no	no	no			Yes	2017	11-Nov-17	11-Nov-17		16-Nov-17			P.falciparum			No	No			Indigenous malaria case	Indigenous		0	no	9/11/2017
OldSYS_1518				1971	46	Male	Not relevant	bù lư	Bù Gia Mập	Bù Gia Mập	Bình Phước	Same	Field farmer	Forest field	0			Yes	Yes	Yes		no	no	no	no	no			Yes	2017	11-Nov-17	11-Nov-17		16-Nov-17			P.falciparum			No	No			Indigenous malaria case	Indigenous		0	no	10/11/2017
OldSYS_1519				1952	65	Male	Not relevant	tiến thành	Phan Tiến	Bắc Bình	Bình Thuận	Same	Field farmer	Forest field	2			Yes	Yes	Yes		no	yes	no	no	no			Yes	2017	11-Nov-17	11-Nov-17		11-Nov-17			P.vivax			No	No			Indigenous malaria case	Indigenous		1
OldSYS_1520				2015	2	Female	No	bù rên	Bù Gia Mập	Bù Gia Mập	Bình Phước	Same	Field farmer	Forest field	0			Yes	No	Yes		no	yes	no	no	no			Yes	2017	11-Nov-17	11-Nov-17		16-Nov-17			P.vivax			No	No			Indigenous malaria case	Indigenous		1	yes	9/11/2017
OldSYS_1521				1975	42	Male	Not relevant	làng kăm	Ia Krai	Ia Grai	Gia Lai	Not same	Freelancer	Others	5			Yes	Yes	Yes		no	no	yes	no	yes	rừng xã Ia O, Ia Grai, Gia Lai		Yes	2017	11-Nov-17	11-Nov-17		13-Nov-17			P.vivax			No	No			Provincial imported	Province		1
OldSYS_1522				1974	43	Male	Not relevant	6	Đắk R'Măng	Đắk Glong	Đắk Nông	Same	Farmer	Farm	3			Yes	Yes	Yes	headaches	yes	no	no	no	no			Yes	2017	11-Nov-17	11-Nov-17		14-Nov-17			P.vivax			No	No			Indigenous malaria case	Indigenous		1
OldSYS_1523				1982	35	Male	Not relevant	kơ nệt	Bảo Thuận	Di Linh	Lâm Đồng	Not same	Farmer	Farm	0			Yes	No	Yes		no	no	yes	no	no			Yes	2017	11-Nov-17	11-Nov-17		13-Nov-17			P.falciparum			No	No			Provincial imported	Province		1
OldSYS_1524				1993	24	Male	Not relevant	Tring village	Ia HDreh	Krông Pa	Gia Lai	Same	Farmer	Farm	28			N/A	N/A	N/A	n/a	n/a	n/a	n/a	n/a	n/a	n/a	n/a	N/A	2017	11-Nov-17	11-Nov-17		13-Nov-17			P.vivax							Case classsification NOT performed	n/a	n/a	1		.
OldSYS_1525				1996	21	Male	Not relevant	blái village	Ia RMok	Krông Pa	Gia Lai	Same	Farmer	Farm	28			N/A	N/A	N/A	n/a	n/a	n/a	n/a	n/a	n/a	n/a	n/a	N/A	2017	11-Nov-17	11-Nov-17		13-Nov-17			P.falciparum							Case classsification NOT performed	n/a	n/a	1		.
OldSYS_1526				1977	40	Male	Not relevant	TDP 9	Phú Túc town	Krông Pa	Gia Lai	Same	Farmer	Farm	27			N/A	N/A	N/A	n/a	n/a	n/a	n/a	n/a	n/a	n/a	n/a	N/A	2017	11-Nov-17	11-Nov-17		13-Nov-17			P.falciparum							Case classsification NOT performed	n/a	n/a	1		.
OldSYS_1527				1961	56	Male	Not relevant	TÂN PHÚ	Đắk Ru	Đắk R'Lấp	Đắk Nông	Same	Farmer	Farm	27			N/A	N/A	N/A	n/a	n/a	n/a	n/a	n/a	n/a	n/a	n/a	N/A	2017	11-Nov-17	11-Nov-17		05-Dec-17			P.falciparum							Case classsification NOT performed	n/a	n/a	1		.
OldSYS_1528				2011	6	Male	Not relevant	làng lân	Ia O	Ia Grai	Gia Lai	Same	Children	Children	7			Yes	Yes	Yes		yes	no	no	no	no			Yes	2017	12-Nov-17	12-Nov-17		13-Nov-17			P.vivax			No	No			Indigenous malaria case	Indigenous		1
OldSYS_1529				2001	16	Male	Not relevant	group 3	Sông Bờ ward	Ayun Pa town	Gia Lai	Same	Other	Others	29			N/A	N/A	N/A	n/a	n/a	n/a	n/a	n/a	n/a	n/a	n/a	N/A	2017	12-Nov-17	12-Nov-17		17-Nov-17			P.falciparum							Case classsification NOT performed	n/a	n/a	1		.
OldSYS_1530				1989	28	Male	Not relevant	8	Tâm Thắng	Cư Jút	Đắk Nông	Same	Farmer	Farm	29			Yes	Yes	Yes		no	no	yes	no	no			Yes	2017	12-Nov-17	12-Nov-17		13-Nov-17			P.falciparum			No	No			Indigenous malaria case	Indigenous		1		2015
OldSYS_1531				2006	11	Female	No	bố lang	Sơn Thái	Khánh Vĩnh	Khánh Hòa	Same	Field farmer	Forest field	2			Yes	No	No		no	yes	no	no	no			Yes	2017	12-Nov-17	12-Nov-17		22-Nov-17			P.falciparum			No	No			Indigenous malaria case	Indigenous		1		26/09/2016
OldSYS_1532				1966	51	Male	Not relevant	1	Đường 10	Bù Đăng	Bình Phước	Same	Field farmer	Forest field	0			Yes	Yes	Yes		no	yes	no	no	no			Yes	2017	12-Nov-17	12-Nov-17		16-Nov-17			P.vivax			No	No			Indigenous malaria case	Indigenous		0	no	10/11/2017
OldSYS_1533				1970	47	Female	No	3	Thiện Hưng	Bù Đốp	Bình Phước	Same	Field farmer	Forest field	0			Yes	Yes	Yes		no	yes	no	no	no			Yes	2017	12-Nov-17	12-Nov-17		16-Nov-17			P.falciparum			No	No			Indigenous malaria case	Indigenous		0	no	8/11/2017
OldSYS_1534				2003	14	Male	Not relevant	bắc sông giang	Khánh Trung	Khánh Vĩnh	Khánh Hòa	Same	Field farmer	Forest field	2			Yes	No	No		no	no	no	no	no			Yes	2017	12-Nov-17	12-Nov-17		13-Nov-17			P.vivax			No	No			Indigenous malaria case	Indigenous		1
OldSYS_1535				1985	32	Male	Not relevant	bù lư	Bù Gia Mập	Bù Gia Mập	Bình Phước	Same	Field farmer	Forest field	0			Yes	Yes	Yes		no	no	no	no	no			Yes	2017	12-Nov-17	12-Nov-17		16-Nov-17			P.falciparum			No	No			Indigenous malaria case	Indigenous		0	no	10/11/2017
OldSYS_1536				1966	51	Female	No	bù lư	Bù Gia Mập	Bù Gia Mập	Bình Phước	Same	Field farmer	Forest field	0			Yes	Yes	Yes		yes	no	no	no	no			Yes	2017	12-Nov-17	12-Nov-17		16-Nov-17			P.falciparum			No	No			Indigenous malaria case	Indigenous		0	no	9/11/2017
OldSYS_1537				2010	7	Female	No	cà thiêu	Khánh Hiệp	Khánh Vĩnh	Khánh Hòa	Same	Children	Children	2			Yes	No	No		no	no	no	no	no			Yes	2017	12-Nov-17	12-Nov-17		13-Nov-17			P.vivax			No	No			Indigenous malaria case	Indigenous		1
OldSYS_1538				1968	49	Male	Not relevant	group 6	Đắk Mil town	Đắk Mil	Đắk Nông	Same	Farmer	Farm	2			Yes	Yes	Yes	tired	no	yes	no	no	no			Yes	2017	12-Nov-17	12-Nov-17		15-Nov-17			P.vivax			No	No			Indigenous malaria case	Indigenous		1
OldSYS_1539				1971	46	Female	No	1	Ia Dom	Ia H'Drai	Kon Tum	Same	Farmer	Farm	29			No											N/A	2017	12-Nov-17	12-Nov-17		16-Nov-17			P.vivax			No				Indigenous malaria case	Indigenous		1
OldSYS_1540				1984	33	Male	Not relevant	làng nú	Ia Nan	Đức Cơ	Gia Lai	Same	Farmer	Farm	5			Yes	Yes	Yes	headaches, dizzy	no	no	yes	no	no			Yes	2017	12-Nov-17	12-Nov-17		13-Nov-17			P.falciparum			No	Yes			Indigenous malaria case	Indigenous		1
OldSYS_1541				1966	51	Male	Not relevant	1	Đường 10	Bù Đăng	Bình Phước	Same	Farmer	Farm	0			N/A	N/A	N/A	n/a	n/a	n/a	n/a	n/a	n/a	n/a	n/a	N/A	2017	12-Nov-17	12-Nov-17		13-Nov-17			Mixed							Case classsification NOT performed	n/a	n/a	1		.
OldSYS_1542				1985	32	Male	Not relevant	91 Thành Công	Ea Na	Krông Ana	Đắk Lắk	Same	Farmer	Farm	26			N/A	N/A	N/A	n/a	n/a	n/a	n/a	n/a	n/a	n/a	n/a	N/A	2017	12-Nov-17	12-Nov-17		13-Nov-17			P.falciparum							Case classsification NOT performed	n/a	n/a	1		.
OldSYS_1543				1986	31	Male	Not relevant	nam tiến	Nâm Nung	Krông Nô	Đắk Nông	Same	Farmer	Farm	24			N/A	N/A	N/A	n/a	n/a	n/a	n/a	n/a	n/a	n/a	n/a	N/A	2017	12-Nov-17	12-Nov-17		13-Nov-17			P.falciparum							Case classsification NOT performed	n/a	n/a	1		.
OldSYS_1544				1950	67	Male	Not relevant	trum village	Đăk Wil	Cư Jút	Đắk Nông	Same	Farmer	Farm	0			N/A	N/A	N/A	n/a	n/a	n/a	n/a	n/a	n/a	n/a	n/a	N/A	2017	12-Nov-17	14-Nov-17		14-Nov-17			P.vivax							Case classsification NOT performed	n/a	n/a	1		.
OldSYS_1545				2008	9	Male	Not relevant	trường ca	Sơn Hạ	Sơn Hà	Quảng Ngãi	Same	Children	Children	4			Yes	Yes	Yes		yes	no	no	no	yes	Trường Ca, Sơn Hạ, Sơn Hà, Quảng Ngãi		Yes	2017	13-Nov-17	13-Nov-17		14-Nov-17			P.falciparum			No	No			Indigenous malaria case	Indigenous		1
OldSYS_1546				1980	37	Male	Not relevant	2	Ia tô	Ia Grai	Gia Lai	Not same	Forest goer	Forest goers	4			Yes	Yes	Yes		no	no	yes	no	yes	Huyện Ia Hdrai, Kon Tum		Yes	2017	13-Nov-17	13-Nov-17		14-Nov-17			Mixed			No	No			Provincial imported	Province		1		42804
OldSYS_1547				1992	25	Male	Not relevant	Group 6	Ia Kha town	Ia Grai	Gia Lai	Not same	wood and hydroelectricity worker	Others	4			Yes	Yes	Yes		yes	no	no	no	yes	xã Diễn Thành, huyện Diễn Châu, Nghệ An		N/A	2017	13-Nov-17	13-Nov-17		13-Nov-17			P.falciparum			No	No			Overseas imported	Laos		1
OldSYS_1548				1989	28	Male	Not relevant	nu village	Ia Rsươm	Krông Pa	Gia Lai	Same	Farmer	Farm	28			Yes	No	Yes	headaches	no	yes	no	no	no			Yes	2017	13-Nov-17	13-Nov-17		14-Nov-17			P.falciparum			No	No			Indigenous malaria case	Indigenous		1
OldSYS_1549				1973	44	Male	Not relevant	viễn trình	Phú Đa	Phú Vang	Thừa Thiên Huế	Not same	Farmer	Farm	3			Yes	Yes	No		yes	no	no	no	yes	Angola, Africa		N/A	2017	13-Nov-17	13-Nov-17		13-Nov-17			P.falciparum			No	No			Overseas imported	Africa	Angola	1
OldSYS_1550				1996	21	Male	Not relevant	blái village	Ia Rmok	Krông Pa	Gia Lai	Same	Farmer	Farm	4			Yes	Yes	Yes	headaches	no	no	yes	no	no			Yes	2017	13-Nov-17	13-Nov-17		13-Nov-17			P.falciparum			No	No			Indigenous malaria case	Indigenous		1
OldSYS_1551				1996	21	Male	Not relevant	thuận thành	Thuận An	Đắk Mil	Đắk Nông	Same	Farmer	Farm	2			Yes	Yes	Yes	headaches, tired	no	yes	yes	no	no			Yes	2017	13-Nov-17	13-Nov-17		20-Nov-17			P.vivax			No	No			Indigenous malaria case	Indigenous		1
OldSYS_1552				1966	51	Male	Not relevant	đức lập	Đức Phong town	Bù Đăng	Bình Phước	Same	Field farmer	Forest field	0			Yes	Yes	Yes		no	yes	no	no	no			Yes	2017	13-Nov-17	13-Nov-17		16-Nov-17			P.falciparum			No	No			Indigenous malaria case	Indigenous		0	no	9/11/2017
OldSYS_1553				1979	38	Female	No	bến khế	Khánh Bình	Khánh vĩnh	Khánh Hòa	Same	Field farmer	Forest field	2			Yes	No	No		no	yes	no	no	no			Yes	2017	13-Nov-17	13-Nov-17		14-Nov-17			P.vivax			No	No			Indigenous malaria case	Indigenous		1
OldSYS_1554				1976	41	Male	Not relevant		Tân Bình	11	Hồ Chí Minh	Not same	Field farmer	Forest field	2			Yes	Yes	Yes	headaches, tired, chills	no	yes	no	no	no	Đăk Lăk		N/A	2017	13-Nov-17	13-Nov-17		22-Nov-17			P.vivax			No	No			Provincial imported	Province		1
OldSYS_1555				1997	20	Male	Not relevant	bù ka	Đak Ơ	Bù Gia Mập	Bình Phước	Same	Field farmer	Forest field	0			Yes	Yes	Yes		no	yes	no	no	no			Yes	2017	13-Nov-17	13-Nov-17		16-Nov-17			P.falciparum			No	No			Indigenous malaria case	Indigenous		1	yes	10/11/2017
OldSYS_1556				2005	12	Female	No	3	Đak Ơ	Bù Gia Mập	Bình Phước	Same	Field farmer	Forest field	0			Yes	Yes	Yes		yes	yes	no	no	no			Yes	2017	13-Nov-17	13-Nov-17		16-Nov-17			P.falciparum			No	No			Indigenous malaria case	Indigenous		0	no	10/11/2017
OldSYS_1557				1997	20	Male	Not relevant		Mai Hóa	Tuyên Hóa	Quảng Bình	Same	Farmer	Farm	28			Yes	No	No		no	no	yes	no	no			Yes	2017	13-Nov-17	13-Nov-17		13-Nov-17			P.vivax			No	No			Indigenous malaria case	Indigenous		1
OldSYS_1558				2006	11	Female	No	tà gộc	Khánh Thượng	Khánh Vĩnh	Khánh Hòa	Same	Children	Children	1			Yes	No	No		no	yes	no	no	no			Yes	2017	13-Nov-17	13-Nov-17		20-Nov-17			P.vivax			No	No			Indigenous malaria case	Indigenous		1
OldSYS_1559				1993	24	Female	No	8	Ia Đal	Ia H'Drai	Kon Tum	Same	Farmer	Farm	28			No											N/A	2017	13-Nov-17	13-Nov-17		16-Nov-21			P.falciparum			No				Indigenous malaria case	Indigenous		1
OldSYS_1560				1994	23	Male	Not relevant	8	Ia Tơi	Ia H'Drai	Kon Tum	Same	Farmer	Farm	28			No											N/A	2017	13-Nov-17	13-Nov-17		16-Nov-19			P.falciparum			No				Indigenous malaria case	Indigenous		1
OldSYS_1561				1995	22	Male	Not relevant	ia kle	Ia Nan	Đức Cơ	Gia Lai	Same	Farmer	Farm	3			Yes	Yes	Yes	headaches	no	no	no	no	no			Yes	2017	13-Nov-17	13-Nov-17		13-Nov-17			P.vivax			No	No			Indigenous malaria case	Indigenous		1
OldSYS_1562				1988	29	Male	Not relevant	làng nú	Ia Nan	Đức Cơ	Gia Lai	Same	Farmer	Farm	5			Yes	Yes	Yes	headaches	no	no	yes	no	no			N/A	2017	13-Nov-17	13-Nov-17		13-Nov-17			P.falciparum			No	Yes			Indigenous malaria case	Indigenous		1
OldSYS_1563				2002	15	Male	Not relevant	hbel	Ia Kdăm	Ia Pa	Gia Lai	Same	Farmer	Farm				Yes	Yes	Yes		no	no	yes	no	no			N/A	2017	13-Nov-17	13-Nov-17		13-Nov-17			P.vivax			No	No			Indigenous malaria case	Indigenous		1
OldSYS_1564				1991	26	Female	No			Chư Prông	Gia Lai	Not same	Farmer	Farm	1			Yes	Yes	Yes		no	no	yes	yes	no	Cambodia		Yes	2017	13-Nov-17	13-Nov-17		15-Nov-17			P.vivax			No	No			Overseas imported	Cambodia		1
OldSYS_1565				1966	51	Male	Not relevant	đức lập	Đức Phong town	Bù Đăng	Bình Phước	Same	Farmer	Farm	28			N/A	N/A	N/A	n/a	n/a	n/a	n/a	n/a	n/a	n/a	n/a	N/A	2017	13-Nov-17	13-Nov-17		13-Nov-17			P.falciparum							Case classsification NOT performed	n/a	n/a	1		.
OldSYS_1566				1991	26	Male	Not relevant	12	An Phú	Thành phố Pleiku	Gia Lai	Same	Farmer	Farm	28			N/A	N/A	N/A	n/a	n/a	n/a	n/a	n/a	n/a	n/a	n/a	N/A	2017	13-Nov-17	13-Nov-17		14-Nov-17			P.falciparum							Case classsification NOT performed	n/a	n/a	1		.
OldSYS_1567				1991	26	Female	No	CĂM PU CHIA	Ia Mơ	Chư Prông	Gia Lai	Same	Farmer	Farm	29			N/A	N/A	N/A	n/a	n/a	n/a	n/a	n/a	n/a	n/a	n/a	N/A	2017	13-Nov-17	13-Nov-17		15-Nov-17			P.vivax							Case classsification NOT performed	n/a	n/a	1		.
OldSYS_1568				1988	29	Male	Not relevant	a1 village	Ea Súp town	Ea Súp	Đắk Lắk	Same	Farmer	Farm	28			N/A	N/A	N/A	n/a	n/a	n/a	n/a	n/a	n/a	n/a	n/a	N/A	2017	13-Nov-17	13-Nov-17		14-Nov-17			P.falciparum							Case classsification NOT performed	n/a	n/a	1		.
OldSYS_1569				1988	29	Male	Not relevant	Trí a village	Krông Na	Buôn Đôn	Đắk Lắk	Same	Farmer	Farm	26			N/A	N/A	N/A	n/a	n/a	n/a	n/a	n/a	n/a	n/a	n/a	N/A	2017	13-Nov-17	13-Nov-17		18-Nov-17			P.falciparum							Case classsification NOT performed	n/a	n/a	1		.
OldSYS_1570				1981	36	Female	No	Bon Điêng Đu	Đắk Ngo	Tuy Đức	Đắk Nông	Same	Field farmer	Forest field	5			Yes	Yes	Yes		no	yes	yes	no	no			Yes	2017	13-Nov-17	13-Nov-17		22-Nov-17			P.falciparum			Yes	No			Indigenous malaria case	Indigenous		1
OldSYS_1571				1992	25	Female	No	gia lũ b	Quảng Tân	Tuy Đức	Đắk Nông	Same	Field farmer	Forest field	7			Yes	Yes	Yes		no	yes	no	no	no			Yes	2017	13-Nov-17	13-Nov-17		22-Nov-17			P.falciparum			No	No			Indigenous malaria case	Indigenous		1
OldSYS_1572				2009	8	Male	Not relevant	làng ograng	Ia Pếch	Ia Grai	Gia Lai	Same	Student	Students	28			N/A	N/A	N/A	n/a	n/a	n/a	n/a	n/a	n/a	n/a	n/a	N/A	2017	13-Nov-17	13-Nov-17		22-Nov-17			P.vivax							Case classsification NOT performed	n/a	n/a	1		.
OldSYS_1573				2016	1	Male	Not relevant	tân lập	Đắk Ngo	Tuy Đức	Đắk Nông	Same	Children under 6, unschooling	Others	0			N/A	N/A	N/A	n/a	n/a	n/a	n/a	n/a	n/a	n/a	n/a	N/A	2017	13-Nov-17	19-Nov-17		21-Nov-17			P.vivax							Case classsification NOT performed	n/a	n/a	1		.
OldSYS_1574				1962	55	Male	Not relevant	hamlet 1	Phú Ngọc	Định Quán	Đồng Nai	Not same						Yes	Yes	Yes		no	no	yes	no	yes	Cambodia		Yes	2017	14-Nov-17	14-Nov-17		15-Nov-17			P.falciparum			No	No			Overseas imported	Cambodia		1
OldSYS_1575				1979	38	Male	Not relevant	1	Nam Yang	Đắk Đoa	Gia Lai	Same	Worker	Worker	29			N/A	N/A	N/A	n/a	n/a	n/a	n/a	n/a	n/a	n/a	n/a	N/A	2017	14-Nov-17	14-Nov-17		15-Nov-17			P.falciparum							Case classsification NOT performed	n/a	n/a	1		.
OldSYS_1576				1990	27	Male	Not relevant			Đức Trọng	Lâm Đồng	Same	Forest goer	Forest goers	1			Yes	Yes	Yes		no	no	yes	no	no			Yes	2017	14-Nov-17	14-Nov-17		22-Nov-17			P.vivax			No	No			Indigenous malaria case	Indigenous		1
OldSYS_1577				1983	34	Male	Not relevant	nguồn rào	Hướng Sơn	Hướng Hóa	Quảng Trị	Same	Teacher	Others	4			Yes	Yes	Yes		yes	no	no	no	no			Yes	2017	14-Nov-17	14-Nov-17		14-Nov-17			P.falciparum			No	No			Indigenous malaria case	Indigenous		1		7/2017
OldSYS_1578				1977	40	Male	Not relevant	phú tâm	Xuân Quang 1	Đồng Xuân	Phú Yên	Not same	Farmer	Farm	3			Yes	Yes	Yes	tired	no	yes	no	no	no			N/A	2017	14-Nov-17	14-Nov-17		14-Nov-17			P.falciparum			No	No			Provincial imported	Province		1
OldSYS_1579				1999	18	Male	Not relevant	h'lang village	Chư Rcăm	Krông Pa	Gia Lai	Same	Farmer	Farm	27			Yes	Yes	Yes	headaches	no	no	yes	no	no			Yes	2017	14-Nov-17	14-Nov-17		30-Nov-17			P.vivax			No	No			Indigenous malaria case	Indigenous		1		2015
OldSYS_1580				1989	28	Male	Not relevant	thim village	Phú Cần	Krông Pa	Gia Lai	Same	Farmer	Farm				Yes	Yes	Yes	body pain	no	yes	no	no	no			Yes	2017	14-Nov-17	14-Nov-17		14-Nov-17			P.falciparum			No	No			Indigenous malaria case	Indigenous		1
OldSYS_1581				2003	14	Male	Not relevant	làng kloong	Ia O	Ia Grai	Gia Lai	Same	farmer, go with parents	Others	8			Yes	Yes	Yes	no	yes	yes	no	no	no	Field farming in Ia O, Ia Grai, Gia Lai		Yes	2017	14-Nov-17	14-Nov-17		14-Nov-17			P.falciparum			No	No			Indigenous malaria case	Indigenous		1
OldSYS_1582				2006	11	Male	Not relevant	giang biên	Sơn Thái	Khánh Vĩnh	Khánh Hòa	Same	Field farmer	Forest field	3			Yes	No	No		no	yes	no	no	no			Yes	2017	14-Nov-17	14-Nov-17		14-Nov-17			P.vivax			No	No			Indigenous malaria case	Indigenous		1
OldSYS_1583				1974	43	Male	Not relevant	đak côn	Bù Gia Mập	Bù Gia Mập	Bình Phước	Same	Field farmer	Forest field	0			Yes	Yes	Yes		no	no	no	no	no			Yes	2017	14-Nov-17	14-Nov-17		16-Nov-17			P.falciparum			No	No			Indigenous malaria case	Indigenous		1	yes	12/11/2017
OldSYS_1584				1991	26	Male	Not relevant	bù lư	Bù Gia Mập	Bù Gia Mập	Bình Phước	Same	Field farmer	Forest field	0			Yes	Yes	Yes		no	no	no	no	no			Yes	2017	14-Nov-17	14-Nov-17		16-Nov-17			P.falciparum			No	No			Indigenous malaria case	Indigenous		0	no	13/11/2017
OldSYS_1585				2010	7	Male	Not relevant	group 6	Đồng Tâm	Đồng Phú	Bình Phước	Same	Field farmer	Forest field	0			Yes	Yes	Yes		no	no	no	no	no			Yes	2017	14-Nov-17	14-Nov-17					P.vivax			No	No			Indigenous malaria case	Indigenous		1	yes	43080
OldSYS_1586				1955	62	Male	Not relevant	6	Phước Sơn	Bù Đăng	Bình Phước	Same	Field farmer	Forest field	0			Yes	Yes	Yes		yes	no	no	no	no			Yes	2017	14-Nov-17	14-Nov-17		16-Nov-17			P.falciparum			No	Yes			Indigenous malaria case	Indigenous		0	no	43080
OldSYS_1587				1993	24	Female	No	6	Nhân Cơ	Đắk R'Lấp	Đắk Nông	Same	Field farmer	Forest field	3			Yes	Yes	Yes		yes	no	no	no	no	Làm rẫy giáp ranh với xã Đắk Nia, TX.Gia Nghĩa, Đắk Nông		Yes	2017	14-Nov-17	14-Nov-17		22-Nov-17			P.falciparum			No	No			Indigenous malaria case	Indigenous		1
OldSYS_1588				1989	28	Female	No	6	Đak Ơ	Bù Gia Mập	Bình Phước	Same	Field farmer	Forest field	0			Yes	Yes	Yes		no	no	no	no	no			Yes	2017	14-Nov-17	14-Nov-17		16-Nov-17			P.falciparum			Yes	No			Indigenous malaria case	Indigenous		0	no	12/11/2017
OldSYS_1589				2013	4	Female	No	6	Đak Ơ	Bù Gia Mập	Bình Phước	Same	Field farmer	Forest field	0			Yes	Yes	Yes		no	yes	no	no	no			Yes	2017	14-Nov-17	14-Nov-17		16-Nov-17			P.falciparum			No	Yes			Indigenous malaria case	Indigenous		0	no	13/11/2017
OldSYS_1590				2014	3	Male	Not relevant	bù lư	Bù Gia Mập	Bù Gia Mập	Bình Phước	Same	Field farmer	Forest field	0			Yes	Yes	Yes		no	no	no	no	no			Yes	2017	14-Nov-17	14-Nov-17		16-Nov-17			P.falciparum			No	No			Indigenous malaria case	Indigenous		0	no	12/11/2017
OldSYS_1591				1988	29	Male	Not relevant	hà giao	Canh Liên	Vân Canh	Bình Định	Same	Forest goer	Forest goers	5			Yes	Yes	Yes		no	no	yes	no	no			Yes	2017	14-Nov-17	14-Nov-17		14-Nov-17			P.vivax			No	No			Indigenous malaria case	Indigenous		1		May-16
OldSYS_1592				1991	26	Male	Not relevant	yok đôn national park	Krông Na	Buôn Đôn	Đắk Lắk	Same	Armed Forces	Others	27			N/A	N/A	N/A	n/a	n/a	n/a	n/a	n/a	n/a	n/a	n/a	N/A	2017	14-Nov-17	14-Nov-17		21-Nov-17			P.falciparum							Case classsification NOT performed	n/a	n/a	1		.
OldSYS_1593				1992	25	Female	No	1	Ia Tơi	Ia H'Drai	Kon Tum	Same	Farmer	Farm	27			No											N/A	2017	14-Nov-17	14-Nov-17		16-Nov-18			P.vivax			No				Indigenous malaria case	Indigenous		1
OldSYS_1594				1987	30	Male	Not relevant	Bôn Kơ Nia	Ia Trok	Ia Pa	Gia Lai	Same	Farmer	Farm				Yes	Yes	Yes		no	no	yes	no	no			N/A	2017	14-Nov-17	14-Nov-17		14-Nov-17			P.falciparum			No	No			Indigenous malaria case	Indigenous		1
OldSYS_1595				1996	21	Male	Not relevant	bôn trok	Ia Trok	Ia Pa	Gia Lai	Same	Farmer	Farm				Yes	Yes	Yes		no	no	yes	no	no			N/A	2017	14-Nov-17	14-Nov-17		14-Nov-17			P.falciparum			No	No			Indigenous malaria case	Indigenous		1
OldSYS_1596				2003	14	Male	Not relevant	7	Ia Tơi	Ia H'Drai	Kon Tum	Same	Farmer	Farm	29			No											N/A	2017	14-Nov-17	14-Nov-17		16-Nov-20			P.falciparum			No				Indigenous malaria case	Indigenous		1
OldSYS_1597				1990	27	Female	No	yên bình	Ia Piơr	Chư Prông	Gia Lai	Same	Farmer	Farm	29			N/A	N/A	N/A	n/a	n/a	n/a	n/a	n/a	n/a	n/a	n/a	N/A	2017	14-Nov-17	14-Nov-17		14-Nov-17			P.falciparum							Case classsification NOT performed	n/a	n/a	1		.
OldSYS_1598				1987	30	Male	Not relevant	3	Lộc Bảo	Bảo Lâm	Lâm Đồng	Same	Farmer	Farm	25			N/A	N/A	N/A	n/a	n/a	n/a	n/a	n/a	n/a	n/a	n/a	N/A	2017	14-Nov-17	15-Nov-17		15-Nov-17			P.falciparum							Case classsification NOT performed	n/a	n/a	1		.
OldSYS_1599				1993	24	Female	No	6	Nhân Cơ	Đắk R'Lấp	Đắk Nông	Same	Farmer	Farm	23			N/A	N/A	N/A	n/a	n/a	n/a	n/a	n/a	n/a	n/a	n/a	N/A	2017	14-Nov-17	14-Nov-17		15-Nov-17			P.falciparum							Case classsification NOT performed	n/a	n/a	1		.
OldSYS_1600				1986	31	Male	Not relevant	ea rông	Krông Na	Buôn Đôn	Đắk Lắk	Same	Farmer	Farm	27			N/A	N/A	N/A	n/a	n/a	n/a	n/a	n/a	n/a	n/a	n/a	N/A	2017	14-Nov-17	14-Nov-17		21-Nov-17			P.falciparum							Case classsification NOT performed	n/a	n/a	1		.
OldSYS_1601				1990	27	Male	Not relevant	Mrê village	Hòa Phú	Thành phố Buôn Ma Thuột	Đắk Lắk	Same	Farmer	Farm	27			N/A	N/A	N/A	n/a	n/a	n/a	n/a	n/a	n/a	n/a	n/a	N/A	2017	14-Nov-17	14-Nov-17		15-Nov-17			P.falciparum							Case classsification NOT performed	n/a	n/a	1		.
OldSYS_1602				1987	30	Male	Not relevant	Phê village	Ea Phê	Krông Pắc	Đắk Lắk	Same	Farmer	Farm	23			N/A	N/A	N/A	n/a	n/a	n/a	n/a	n/a	n/a	n/a	n/a	N/A	2017	14-Nov-17	14-Nov-17		15-Nov-17			P.vivax							Case classsification NOT performed	n/a	n/a	1		.
OldSYS_1603				2010	7	Female	No	8	Nghĩa Trung	Bù Đăng	Bình Phước	Same	Children under 6, unschooling	Others	27			N/A	N/A	N/A	n/a	n/a	n/a	n/a	n/a	n/a	n/a	n/a	N/A	2017	14-Nov-17	15-Nov-17		05-Dec-17			P.falciparum							Case classsification NOT performed	n/a	n/a	1		.
OldSYS_1604				1995	22	Male	Not relevant		Cẩm Thạch	Cẩm Phả	Thanh Hóa	Not same	Worker	Worker	1			Yes	No	No		no	no	no	no	yes	Thủy điện Sông Giang		Yes	2017	15-Nov-17	15-Nov-17		20-Nov-17			P.vivax			No	No			Provincial imported	Province		1
OldSYS_1605				1986	31	Male	Not relevant	Tung Krak village	Ea Drông	Buôn Hồ town	Đắk Lắk	Same	Admin	Others	26			N/A	N/A	N/A	n/a	n/a	n/a	n/a	n/a	n/a	n/a	n/a	N/A	2017	15-Nov-17	15-Nov-17		24-Nov-17			P.falciparum							Case classsification NOT performed	n/a	n/a	1		.
OldSYS_1606				2003	14	Male	Not relevant	4	Ia Đal	Ia H'Drai	Kon Tum	Same	Student	Students	2			Yes	Yes	Yes		yes	no	no	no	no			Yes	2017	15-Nov-17	15-Nov-17		23-Nov-17			P.vivax			No	No			Indigenous malaria case	Indigenous		1
OldSYS_1607				2010	7	Male	Not relevant		Ia Đal	Ia H'Drai	Kon Tum	Same	Student	Students	0			Yes	Yes	Yes									N/A	2017	15-Nov-17	15-Nov-17		16-Nov-19			P.vivax		No	No				Indigenous malaria case	Indigenous		0	no	no
OldSYS_1608				1955	62	Male	Not relevant	Bình Trung	Phước Tân	Phú Riềng	Bình Phước	Same	Other	Others	28			N/A	N/A	N/A	n/a	n/a	n/a	n/a	n/a	n/a	n/a	n/a	N/A	2017	15-Nov-17	15-Nov-17		07-Dec-17			P.falciparum							Case classsification NOT performed	n/a	n/a	1		.
OldSYS_1609				1971	46	Male	Not relevant	blăk village	Ia Rmok	Krông Pa	Gia Lai	Same	Farmer	Farm	28			Yes	Yes	Yes	headaches	no	no	yes	no	no			Yes	2017	15-Nov-17	15-Nov-17		16-Nov-17			P.falciparum			No	No			Indigenous malaria case	Indigenous		1
OldSYS_1610				1978	39	Male	Not relevant	phú tâm	Xuân Quang 1	Đồng Xuân	Phú Yên	Same	Farmer	Farm	5			Yes	No	Yes	headaches, body pain	no	no	no	no	no			N/A	2017	15-Nov-17	15-Nov-17		16-Nov-17			P.falciparum			No	No			Provincial imported	Province		1
OldSYS_1611				1999	18	Male	Not relevant	đak á	Bù Gia Mập	Bù Gia Mập	Bình Phước	Same	Field farmer	Forest field	0			Yes	Yes	Yes		no	no	no	no	no			Yes	2017	15-Nov-17	15-Nov-17		16-Nov-17			P.falciparum			No	No			Indigenous malaria case	Indigenous		0	no	13/11/2017
OldSYS_1612				1961	56	Male	Not relevant	2	Nhân Đạo	Đắk R'Lấp	Đắk Nông	Same	Field farmer	Forest field	3			Yes	Yes	Yes		no	yes	no	no	no	Làm rẫy tại Bản Trắng, bon Điêng Đu, xã Đắk Ngo, huyện Tuy Đức, Đắk Nông		Yes	2017	15-Nov-17	15-Nov-17		22-Nov-17			P.falciparum			No	No			Indigenous malaria case	Indigenous		1		2015
OldSYS_1613				2000	17	Male	Not relevant	10	Đak Ơ	Bù Gia Mập	Bình Phước	Same	Field farmer	Forest field	0			Yes	Yes	Yes		no	yes	no	no	no			Yes	2017	15-Nov-17	15-Nov-17		16-Nov-17			P.falciparum			No	Yes			Indigenous malaria case	Indigenous		0	no	14/11/2017
OldSYS_1614				1960	57	Male	Not relevant	1	Đồng Nai	Bù Đăng	Bình Phước	Same	Field farmer	Forest field	0			Yes	Yes	Yes		no	yes	no	no	no			Yes	2017	15-Nov-17	15-Nov-17		23-Nov-17			P.falciparum			No	No			Indigenous malaria case	Indigenous		0	no	13/11/2017
OldSYS_1615				1991	26	Female	No	bù khơn	Đak Ơ	Bù Gia Mập	Bình Phước	Same	Field farmer	Forest field	0			Yes	No	Yes		no	yes	no	no	no			Yes	2017	15-Nov-17	15-Nov-17		16-Nov-17			P.falciparum			No	No			Indigenous malaria case	Indigenous		1	yes	13/11/2017
OldSYS_1616				1986	31	Male	Not relevant	quý tân	Ia Trok	Ia Pa	Gia Lai	Same	Farmer	Farm				Yes	Yes	Yes		no	no	yes	no	no			N/A	2017	15-Nov-17	15-Nov-17		15-Nov-17			P.falciparum			No	No			Indigenous malaria case	Indigenous		1
OldSYS_1617				2000	17	Male	Not relevant	plei kdam	Ia Kdăm	Ia Pa	Gia Lai	Same	Farmer	Farm				Yes	Yes	Yes		no	no	yes	no	no			N/A	2017	15-Nov-17	15-Nov-17		15-Nov-17			P.vivax			No	No			Indigenous malaria case	Indigenous		1
OldSYS_1618				1986	31	Male	Not relevant	bon bầu	Ia Kdăm	Ia Pa	Gia Lai	Same	Farmer	Farm				Yes	Yes	Yes		no	no	yes	no	no			N/A	2017	15-Nov-17	15-Nov-17		15-Nov-17			P.falciparum			No	No			Indigenous malaria case	Indigenous		1
OldSYS_1619				1968	49	Male	Not relevant	4	Yang Reh	Krông Bông	Đắk Lắk	Same	Farmer	Farm	40			N/A	N/A	N/A	n/a	n/a	n/a	n/a	n/a	n/a	n/a	n/a	N/A	2017	15-Nov-17	15-Nov-17		15-Nov-17			P.vivax							Case classsification NOT performed	n/a	n/a	1		.
OldSYS_1620				1959	58	Male	Not relevant	hamlet 4	Tiến Thành	Thành phố Đồng Xoài	Bình Phước	Same	Farmer	Farm	29			N/A	N/A	N/A	n/a	n/a	n/a	n/a	n/a	n/a	n/a	n/a	N/A	2017	15-Nov-17	15-Nov-17		16-Nov-17			P.vivax							Case classsification NOT performed	n/a	n/a	1		.
OldSYS_1621				1987	30	Male	Not relevant	Bôn Kơ Nia	Ia Trok	Ia Pa	Gia Lai	Same	Farmer	Farm	29			N/A	N/A	N/A	n/a	n/a	n/a	n/a	n/a	n/a	n/a	n/a	N/A	2017	15-Nov-17	15-Nov-17		21-Nov-17			P.falciparum							Case classsification NOT performed	n/a	n/a	1		.
OldSYS_1622				1970	47	Male	Not relevant	9	Cư San	M'Drắk	Đắk Lắk	Same	Farmer	Farm	27			N/A	N/A	N/A	n/a	n/a	n/a	n/a	n/a	n/a	n/a	n/a	N/A	2017	15-Nov-17	15-Nov-17		16-Nov-17			P.falciparum							Case classsification NOT performed	n/a	n/a	1		.
OldSYS_1623				1990	27	Female	No	4	Ia Đal	Ia H'Drai	Kon Tum	Same	Farmer	Farm	0			Yes	Yes	Yes									N/A	2017	15-Nov-17	15-Nov-17		16-Nov-21			P.vivax		No					Indigenous malaria case	Indigenous		0	no	no
OldSYS_1624				1992	25	Male	Not relevant	group 8	Cư Kbang	Ea Súp	Đắk Lắk	Same	Farmer	Farm	27			N/A	N/A	N/A	n/a	n/a	n/a	n/a	n/a	n/a	n/a	n/a	N/A	2017	15-Nov-17	15-Nov-17		15-Nov-17			P.falciparum							Case classsification NOT performed	n/a	n/a	1		.
OldSYS_1625				2005	12	Male	Not relevant	group 1	Đoàn kết ward	Ayun Pa town	Gia Lai	Same	Student	Students	27			N/A	N/A	N/A	n/a	n/a	n/a	n/a	n/a	n/a	n/a	n/a	N/A	2017	15-Nov-17	15-Nov-17		22-Nov-17			P.falciparum							Case classsification NOT performed	n/a	n/a	1		.
OldSYS_1626				1983	34	Male	Not relevant	1	Krông Na	Buôn Đôn	Đắk Lắk	Same	Educated person	Others	28			N/A	N/A	N/A	n/a	n/a	n/a	n/a	n/a	n/a	n/a	n/a	N/A	2017	15-Nov-17	15-Nov-17		16-Nov-17			P.falciparum							Case classsification NOT performed	n/a	n/a	1		.
OldSYS_1627				1996	21	Male	Not relevant	hamlet 1	Thường Phước	Hồng Ngự	Đồng Tháp	Not same	Forest goer	Forest goers	2			Yes	Yes	No		no	no	yes	no	no	go to the forest in Lâm Đồng		Yes	2017	16-Nov-17	16-Nov-17		22-Nov-17			P.vivax			No	No			Provincial imported	Province		1
OldSYS_1628				2000	17	Male	Not relevant	9	Cư San	M'Drắk	Đắk Lắk	Same	Other	Others	27			N/A	N/A	N/A	n/a	n/a	n/a	n/a	n/a	n/a	n/a	n/a	N/A	2017	16-Nov-17	16-Nov-17		17-Nov-17			P.falciparum							Case classsification NOT performed	n/a	n/a	1		.
OldSYS_1629				1994	23	Female	No	205/16a Nguyễn Văn Lượng, Phường 17, Gò Vhamlet, Tp. Hồ Chí Minh	ward 17	Gò vấp	Hồ Chí Minh	Same	Other	Others	0			N/A	N/A	N/A	n/a	n/a	n/a	n/a	n/a	n/a	n/a	n/a	N/A	2017	16-Nov-17	16-Nov-17		17-Nov-17			P.vivax							Case classsification NOT performed	n/a	n/a	1		.
OldSYS_1630				2001	16	Male	Not relevant	Căm Pu Chia	Ia Mơ	Chư Prông	Gia Lai	Same	Other	Others	29			N/A	N/A	N/A	n/a	n/a	n/a	n/a	n/a	n/a	n/a	n/a	N/A	2017	16-Nov-17	16-Nov-17		01-Dec-17			P.falciparum							Case classsification NOT performed	n/a	n/a	1		.
OldSYS_1631				1981	36	Male	Not relevant	4	Đắk R'Măng	Đắk Glong	Đắk Nông	Same	Farmer	Farm	6			Yes	Yes	Yes		yes	no	no	no	no			Yes	2017	16-Nov-17	16-Nov-17		22-Nov-17			P.vivax			No	No			Indigenous malaria case	Indigenous		1
OldSYS_1632				1984	33	Male	Not relevant	làng kloong	Ia O	Ia Grai	Gia Lai	Same	Farmer	Farm	2			Yes	Yes	Yes		no	yes	no	yes	yes	Làm rẫy gần biên giưới VN - CPC		Yes	2017	16-Nov-17	16-Nov-17		16-Nov-17			P.falciparum			Yes	No			Indigenous malaria case	Indigenous		1
OldSYS_1633				1978	39	Male	Not relevant	trung tâm	Đăk Wil	Cư Jút	Đắk Nông	Same	Farmer	Farm	3			Yes	Yes	Yes		no	no	yes	no	no			Yes	2017	16-Nov-17	16-Nov-17		17-Nov-17			P.falciparum			No	No			Indigenous malaria case	Indigenous		1		43009
OldSYS_1634				2001	16	Male	Not relevant	giồng cạo	Khánh Thành	Khánh Vĩnh	Khánh Hòa	Same	Field farmer	Forest field	2			Yes	No	No		yes	no	no	no	no			N/A	2017	16-Nov-17	16-Nov-17		20-Nov-17			P.vivax			No	No			Indigenous malaria case	Indigenous		1
OldSYS_1635				1966	51	Female	No	hamlet 7	Lộc Thái	Lộc Ninh	Bình Phước	Same	Field farmer	Forest field	0			Yes	Yes	Yes		no	yes	no	no	no			Yes	2017	16-Nov-17	16-Nov-17		23-Nov-17			P.falciparum			No	Yes			Indigenous malaria case	Indigenous		1	yes	14/11/2017
OldSYS_1636				1974	43	Female	No	tà gộc	Khánh Thượng	Khánh Vĩnh	Khánh Hòa	Same	Field farmer	Forest field	3			Yes	No	No		no	yes	no	no	no			Yes	2017	16-Nov-17	16-Nov-17		20-Nov-17			P.vivax			No	No			Indigenous malaria case	Indigenous		1
OldSYS_1637				2010	7	Female	No	groi	Sơ Ró	Kông Chro	Gia Lai	Same	Children	Children	1			Yes	No	No	headaches, mild pain in the liver	yes	no	no	no	no			Yes	2017	16-Nov-17	16-Nov-17		17-Nov-17			Mixed			No	No			Indigenous malaria case	Indigenous		1		30/09/2017
OldSYS_1638				2009	8	Male	Not relevant	làng tung	Ia Nan	Đức Cơ	Gia Lai	Same	Children	Children	2			Yes	Yes	Yes	no	no	yes	no	no	no			Yes	2017	16-Nov-17	16-Nov-17		17-Nov-17			P.falciparum			No	No			Indigenous malaria case	Indigenous		1
OldSYS_1639				1988	29	Male	Not relevant	khúc long	Rơ Kơi	Sa Thầy	Kon Tum	Same	Farmer	Farm	7			Yes	Yes	Yes		no	yes	no	no	no			Yes	2017	16-Nov-17	16-Nov-17		20-Nov-17			P.falciparum			No	No			Indigenous malaria case	Indigenous		1
OldSYS_1640				1987	30	Male	Not relevant	ia mút	Ia Dom	Đức Cơ	Gia Lai	Same	Farmer	Farm	2			Yes	Yes	Yes	headaches	no	no	yes	yes	no	Cambodia		Yes	2017	16-Nov-17	16-Nov-17		17-Nov-17			P.falciparum			No	No			Indigenous malaria case	Indigenous		1
OldSYS_1641				1987	30	Male	Not relevant	hbel	Ia Kdăm	Ia Pa	Gia Lai	Same	Farmer	Farm				Yes	Yes	Yes		no	no	yes	no	no			N/A	2017	16-Nov-17	16-Nov-17		16-Nov-17			P.falciparum			No	No			Indigenous malaria case	Indigenous		1
OldSYS_1642				1997	20	Male	Not relevant	bon bầu	Ia Kdăm	Ia Pa	Gia Lai	Same	Farmer	Farm				Yes	Yes	Yes		no	no	yes	no	no			N/A	2017	16-Nov-17	16-Nov-17		16-Nov-17			P.falciparum			No	No			Indigenous malaria case	Indigenous		1
OldSYS_1643				1996	21	Male	Not relevant	plei toan	Ia Kdăm	Ia Pa	Gia Lai	Same	Farmer	Farm				Yes	Yes	Yes		no	no	yes	no	no			N/A	2017	16-Nov-17	16-Nov-17		16-Nov-17			P.falciparum			No	No			Indigenous malaria case	Indigenous		1
OldSYS_1644				1993	24	Male	Not relevant	Làng Klăh	ia Mơ	Chư Prông	Gia Lai	Same	Farmer	Farm	1			Yes	Yes	Yes		no	no	yes	yes	no	Cambodia		Yes	2017	16-Nov-17	16-Nov-17		17-Nov-17			P.falciparum			No	No			Indigenous malaria case	Indigenous		1
OldSYS_1645				1997	20	Male	Not relevant	bon bầu	Ia Kdăm	Ia Pa	Gia Lai	Same	Farmer	Farm	26			N/A	N/A	N/A	n/a	n/a	n/a	n/a	n/a	n/a	n/a	n/a	N/A	2017	16-Nov-17	16-Nov-17		17-Nov-17			P.falciparum							Case classsification NOT performed	n/a	n/a	1		.
OldSYS_1646				1992	25	Male	Not relevant	1	Biển Hồ	Thành phố Pleiku	Gia Lai	Same	Farmer	Farm	27			N/A	N/A	N/A	n/a	n/a	n/a	n/a	n/a	n/a	n/a	n/a	N/A	2017	16-Nov-17	16-Nov-17		17-Nov-17			P.falciparum							Case classsification NOT performed	n/a	n/a	1		.
OldSYS_1647				1976	41	Male	Not relevant	Huyền Nựu	Thạch Hóa	Tuyên Hóa	Quảng Bình	Same	Farmer	Farm	29			N/A	N/A	N/A	n/a	n/a	n/a	n/a	n/a	n/a	n/a	n/a	N/A	2017	16-Nov-17	16-Nov-17		04-Dec-17			P.vivax							Case classsification NOT performed	n/a	n/a	1		.
OldSYS_1648				1987	30	Male	Not relevant	Căm Pu Chia	Ia Mơ	Chư Prông	Gia Lai	Same	Farmer	Farm	29			N/A	N/A	N/A	n/a	n/a	n/a	n/a	n/a	n/a	n/a	n/a	N/A	2017	16-Nov-17	16-Nov-17		01-Dec-17			P.falciparum							Case classsification NOT performed	n/a	n/a	1		.
OldSYS_1649				1996	21	Male	Not relevant	hamlet 1	Bảo Thuận	Ba Tri	Bến Tre	Same	Farmer	Farm	25			N/A	N/A	N/A	n/a	n/a	n/a	n/a	n/a	n/a	n/a	n/a	N/A	2017	16-Nov-17	16-Nov-17		20-Nov-17			P.vivax							Case classsification NOT performed	n/a	n/a	1		.
OldSYS_1650				1986	31	Male	Not relevant	LÀNG BRANG	Ia Púch	Chư Prông	Gia Lai	Same	Farmer	Farm	27			N/A	N/A	N/A	n/a	n/a	n/a	n/a	n/a	n/a	n/a	n/a	N/A	2017	16-Nov-17	16-Nov-17		17-Nov-17			P.falciparum							Case classsification NOT performed	n/a	n/a	1		.
OldSYS_1651				1984	33	Male	Not relevant	làng kloong	Ia O	Ia Grai	Gia Lai	Same	Farmer	Farm	27			N/A	N/A	N/A	n/a	n/a	n/a	n/a	n/a	n/a	n/a	n/a	N/A	2017	16-Nov-17	16-Nov-17		22-Nov-17			P.falciparum							Case classsification NOT performed	n/a	n/a	1		.
OldSYS_1652				1981	36	Male	Not relevant	tul village	Ea Wer	Buôn Đôn	Đắk Lắk	Same	Farmer	Farm	29			N/A	N/A	N/A	n/a	n/a	n/a	n/a	n/a	n/a	n/a	n/a	N/A	2017	16-Nov-17	16-Nov-17		21-Nov-17			P.falciparum							Case classsification NOT performed	n/a	n/a	1		.
OldSYS_1653				1987	30	Male	Not relevant	jang lành village	Krông Na	Buôn Đôn	Đắk Lắk	Same	Farmer	Farm	29			N/A	N/A	N/A	n/a	n/a	n/a	n/a	n/a	n/a	n/a	n/a	N/A	2017	16-Nov-17	16-Nov-17		21-Nov-17			P.falciparum							Case classsification NOT performed	n/a	n/a	1		.
OldSYS_1654				1987	30	Female	No	bon philte	Đắk Ngo	Tuy Đức	Đắk Nông	Same	Field farmer	Forest field	3			Yes	Yes	Yes		no	yes	no	no	no			Yes	2017	16-Nov-17	16-Nov-17		22-Nov-17			P.falciparum			No	No			Indigenous malaria case	Indigenous		1
OldSYS_1655				2010	7	Female	No	LÀNG GROI	SRó	Kông Chro	Gia Lai	Same	Children under 6, unschooling	Others	29			N/A	N/A	N/A	n/a	n/a	n/a	n/a	n/a	n/a	n/a	n/a	N/A	2017	16-Nov-17	16-Nov-17		21-Nov-17			P.falciparum							Case classsification NOT performed	n/a	n/a	1		.
OldSYS_1656				1962	55	Male	Not relevant	liên hội	Ân Hữu	hòai Ân	Bình Định	Not same	Plant peach	Others	7			Yes	Yes	Yes	muscle pain	no	yes	no	no	no	buôn hồ. Đaclak		Yes	2017	16-Nov-17	16-Nov-17		16-Nov-17			P.falciparum			Yes	Yes			Provincial imported	Province		1		1991
OldSYS_1657				2017	0	Male	Not relevant	9	Kiến Thành	Đắk R'Lấp	Đắk Nông	Same	Children	Children	3			Yes	No	Yes		yes	yes	no	no	no	Bản Trắng, Bon Điêng Đu, xã Đắk Ngo, Huyện Tuy Đức, Đắk Nông		Yes	2017	17-Nov-17	17-Nov-17		22-Nov-17			P.falciparum			No	No			Indigenous malaria case	Indigenous		1
OldSYS_1658				1990	27	Male	Not relevant	1	Thanh Thạch	Tuyên Hóa	Quảng Bình	Not same	Forest goer	Forest goers	5			Yes	Yes	Yes		no	no	yes	yes	no			Yes	2017	17-Nov-17	17-Nov-17		17-Nov-17			P.falciparum			No	No			Overseas imported	Cambodia		1
OldSYS_1659				2012	5	Male	Not relevant	Bon Điêng Đu	Đắk Ngo	Tuy Đức	Đắk Nông	Same	Student	Students	2			Yes	Yes	Yes		no	yes	no	no	no			Yes	2017	17-Nov-17	17-Nov-17		20-Nov-17			P.vivax			No	No			Indigenous malaria case	Indigenous		1
OldSYS_1660				1928	89	Female	No	T5	Nghĩa Tân ward	Gia Nghĩa town	Đắk Nông	Same	Retirer and > 60 years old	Others	29			N/A	N/A	N/A	n/a	n/a	n/a	n/a	n/a	n/a	n/a	n/a	N/A	2017	17-Nov-17	18-Nov-17		18-Nov-17			P.falciparum							Case classsification NOT performed	n/a	n/a	1		.
OldSYS_1661				1976	41	Female	No	phai kol pru đăng	Đắk Nia	Gia Nghĩa town	Đắk Nông	Same	Farmer	Farm	2			Yes	Yes	Yes	diarrhea	no	yes	no	no	no			Yes	2017	17-Nov-17	17-Nov-17		22-Nov-17			P.vivax			No	No			Indigenous malaria case	Indigenous		1
OldSYS_1662				1995	22	Male	Not relevant	Thiel village	Ia Rmok	Krông Pa	Gia Lai	Same	Farmer	Farm	26			Yes	Yes	Yes	headaches	no	no	yes	no	no			Yes	2017	17-Nov-17	17-Nov-17		19-Nov-17			P.falciparum			No	No			Indigenous malaria case	Indigenous		1
OldSYS_1663				2004	13	Male	Not relevant	ban village	Krông Năng	Krông Pa	Gia Lai	Same	Farmer	Farm	27			Yes	Yes	Yes		no	yes	no	no	no			Yes	2017	17-Nov-17	17-Nov-17		19-Nov-17			P.vivax			No	No			Indigenous malaria case	Indigenous		1
OldSYS_1664				1982	35	Male	Not relevant	ma hing village	Đất bằng	Krông Pa	Gia Lai	Same	Farmer	Farm	5			Yes	Yes	Yes		no	no	yes	no	no			Yes	2017	17-Nov-17	17-Nov-17		19-Nov-17			P.falciparum			No	No			Indigenous malaria case	Indigenous		1
OldSYS_1665				1994	23	Female	No	sủng hòa	Ngam La	Yên Minh	Hà Giang	Same	Field farmer	Forest field	0			Yes	Yes	Yes		yes							Yes	2017	17-Nov-17	17-Nov-17		01-Dec-20			P.vivax			No	No			Indigenous malaria case	Indigenous		0	no	11/17/2017
[truncated: 11,325 more rows]
[truncated: 29 more columns]
